# Supplementary material for: 5-Fluoro-3-methyl­sulfinyl-2-phenyl-1-benzofuran
Source: Acta Crystallogr Sect E Struct Rep Online. 2009 Jul 22;65(Pt 8):o1957. doi: 10.1107/S1600536809028189 (PMC2977333; doi:10.1107/S1600536809028189)
Supplement: Supplementary file 2 [file e-65-o1957-Isup2.hkl]

# 
# h,k,l, Fc-squared, Fo-squared, sigma(Fo-squared) and status flag 
# 
data_I
_shelx_title ' 09VS IN P2(1)/C' 
_shelx_refln_list_code          4 
_shelx_F_calc_maximum      134.88 
_exptl_crystal_F_000       568.00 
_reflns_d_resolution_high  0.8255 
 
loop_ 
 _symmetry_equiv_pos_as_xyz 
 'x, y, z' 
 '-x, y+1/2, -z+1/2' 
 '-x, -y, -z' 
 'x, -y-1/2, z-1/2' 
 
_cell_length_a     8.5070 
_cell_length_b    16.6550 
_cell_length_c     9.5530 
_cell_angle_alpha  90.000 
_cell_angle_beta  113.732 
_cell_angle_gamma  90.000 
 
_shelx_F_squared_multiplier     1.000 
 
loop_ 
 _refln_index_h 
 _refln_index_k 
 _refln_index_l 
 _refln_F_squared_calc 
 _refln_F_squared_meas 
 _refln_F_squared_sigma 
 _refln_observed_status 
   1   0   0       41.00       36.63      3.12 o 
   2   0   0     2554.00     2284.39     48.20 o 
   3   0   0     1308.53     1190.25     52.54 o 
   6   0   0     3239.43     3131.03     45.81 o 
   7   0   0      127.22      181.15     24.24 o 
   9   0   0      637.70      602.90     32.05 o 
   1   1   0      997.47      983.72     69.45 o 
   2   1   0      281.92      204.72      6.84 o 
   3   1   0      465.85      542.27     37.86 o 
   4   1   0     1481.96     1659.18    127.12 o 
   5   1   0      879.59      897.37     26.51 o 
   7   1   0      170.91      233.39     17.54 o 
   8   1   0      732.21      848.85     37.77 o 
   0   2   0     2590.44     2820.00    902.70 o 
   1   2   0     1459.66     1362.01    144.75 o 
   2   2   0     2064.15     1916.52    108.10 o 
   3   2   0       93.84       92.95      7.86 o 
   4   2   0       46.91       53.08     10.83 o 
   5   2   0      297.25      476.75     83.36 o 
   6   2   0        1.80      461.69    263.64 o 
   7   2   0       57.49       87.67     20.26 o 
   9   2   0       90.19      324.29    117.07 o 
   1   3   0        3.47        5.55      3.94 o 
   2   3   0      627.86      599.93     53.18 o 
   3   3   0       28.31       36.93      7.26 o 
   4   3   0       41.41       43.18      8.67 o 
   5   3   0       33.30       52.95     10.99 o 
   6   3   0      663.34      630.54     18.04 o 
   7   3   0       43.36       37.43     17.21 o 
   8   3   0      579.90      715.91    101.41 o 
   9   3   0       11.86       13.06     20.87 o 
   0   4   0     1270.55     1118.41    102.61 o 
   1   4   0     3223.78     2969.37    116.14 o 
   2   4   0     1789.50     1761.39    116.95 o 
   3   4   0      271.05      293.88     20.93 o 
   4   4   0       86.53       96.16     10.41 o 
   5   4   0       79.79      105.28     13.11 o 
   6   4   0       21.81       25.25     14.42 o 
   7   4   0       13.92       21.36     19.18 o 
   8   4   0      255.41      316.63     30.93 o 
   9   4   0       22.07       27.41     20.53 o 
   1   5   0     3910.75     3562.06    149.77 o 
   2   5   0      767.58      773.12     51.20 o 
   3   5   0      587.63      555.10     29.56 o 
   4   5   0       47.86       67.87      9.99 o 
   5   5   0      193.55      190.56     14.72 o 
   6   5   0       92.14       94.54     14.49 o 
   7   5   0       33.80        9.72     20.29 o 
   8   5   0        8.89      -26.59     29.39 o 
   9   5   0      138.37      111.48     48.85 o 
   0   6   0      715.38      559.60     45.91 o 
   1   6   0      702.70      586.37     19.51 o 
   2   6   0     4625.07     4497.60    222.44 o 
   3   6   0     2603.89     2438.92    118.44 o 
   4   6   0        0.09      -12.91      8.61 o 
   5   6   0       35.98       42.08     12.07 o 
   6   6   0       35.64        9.23     15.94 o 
   7   6   0      955.89      921.95     45.93 o 
   8   6   0      532.72      504.08     30.21 o 
   9   6   0      146.91      106.70     27.08 o 
   1   7   0      415.15      378.04     18.64 o 
   2   7   0      244.23      209.85     15.85 o 
   3   7   0     1719.29     1744.76     72.46 o 
   4   7   0      516.93      465.64     17.78 o 
   5   7   0       33.61       52.46     16.05 o 
   6   7   0      462.08      451.58     22.87 o 
   7   7   0      379.53      375.05     25.09 o 
   8   7   0        1.81      -40.32     26.88 o 
   0   8   0     2207.03     1902.73     76.71 o 
   1   8   0       41.35       47.29      7.92 o 
   2   8   0     1101.42      963.73     52.57 o 
   3   8   0        0.53       -8.55      7.62 o 
   4   8   0       54.38       57.58     14.63 o 
   5   8   0        7.18        0.82     14.92 o 
   6   8   0        4.64       -3.83     15.50 o 
   7   8   0      111.18       84.30     18.96 o 
   8   8   0       25.22       15.08     21.80 o 
   1   9   0     1789.76     1647.49     65.21 o 
   2   9   0     2756.80     2663.88    139.27 o 
   3   9   0       18.18        3.93      9.85 o 
   4   9   0     1411.00     1335.18     38.39 o 
   5   9   0     1377.25     1252.30     43.42 o 
   6   9   0      233.47      260.93     22.12 o 
   7   9   0      229.04      249.21     22.54 o 
   8   9   0       10.41      -28.26     21.12 o 
   0  10   0     3253.16     3158.42    245.76 o 
   1  10   0      222.47      252.69     12.20 o 
   2  10   0      180.32      197.98     12.96 o 
   3  10   0      262.26      273.76     15.28 o 
   4  10   0       74.74       67.29     16.62 o 
   5  10   0     1447.70     1311.92     49.62 o 
   6  10   0      216.71      254.41     22.89 o 
   7  10   0        1.31       -9.81     19.51 o 
   8  10   0      139.12      100.62     25.69 o 
   1  11   0        6.80       -1.43      9.54 o 
   2  11   0       18.83       11.86     11.61 o 
   3  11   0      156.36      185.22     20.59 o 
   4  11   0      922.61      872.59     37.46 o 
   5  11   0       54.87       48.28     17.12 o 
   6  11   0       20.14       -0.14     17.25 o 
   7  11   0      185.10      200.73     23.34 o 
   0  12   0       54.37       62.45     16.38 o 
   1  12   0      346.14      367.62     18.74 o 
   2  12   0        1.57       -0.10     11.55 o 
   3  12   0       90.52       86.07     17.51 o 
   4  12   0      114.96      118.09     18.75 o 
   5  12   0       23.14        7.93     16.21 o 
   6  12   0       36.46       -8.87     18.06 o 
   7  12   0       32.16       24.99     19.47 o 
   1  13   0      129.04      144.00     16.44 o 
   2  13   0      397.29      436.85     18.49 o 
   3  13   0       30.61       22.53     15.91 o 
   4  13   0      406.12      408.62     23.54 o 
   5  13   0        5.67        1.80     16.18 o 
   6  13   0       22.91       17.68     18.74 o 
   7  13   0       22.60       30.20     20.45 o 
   0  14   0      182.96      195.85     37.17 o 
   1  14   0        0.01      -18.66     12.44 o 
   2  14   0        7.58      -10.07     12.41 o 
   3  14   0       15.46       -3.62     15.04 o 
   4  14   0      890.87      873.09     36.66 o 
   5  14   0       13.59        6.27     17.13 o 
   6  14   0       17.25       21.70     19.36 o 
   1  15   0       23.82       35.91     14.48 o 
   2  15   0      372.59      412.11     21.28 o 
   3  15   0       20.22       10.66     18.31 o 
   4  15   0      313.17      347.17     24.52 o 
   5  15   0       80.96       41.22     19.32 o 
   6  15   0        5.02       -8.12     18.71 o 
   0  16   0       64.51       69.16     24.64 o 
   1  16   0      113.87      130.53     17.13 o 
   2  16   0      175.75      224.49     25.13 o 
   3  16   0      639.30      669.63     47.83 o 
   4  16   0        0.12       -5.13     16.73 o 
   5  16   0        9.16       13.65     19.40 o 
   1  17   0      125.40      143.99     18.86 o 
   2  17   0      197.54      220.12     25.23 o 
   3  17   0       51.43       62.39     18.00 o 
   4  17   0      189.27      268.34     33.81 o 
   5  17   0       22.45       -4.50     19.61 o 
   0  18   0       74.98       90.21     24.80 o 
   1  18   0       16.65        8.72     16.25 o 
   2  18   0      478.40      553.77     28.79 o 
   3  18   0       32.26       45.15     20.52 o 
   4  18   0        0.00      -10.37     23.57 o 
   1  19   0       30.94       17.45     24.65 o 
   2  19   0      175.02      246.72     46.95 o 
   3  19   0      267.12      338.63     54.80 o 
   0  20   0       48.98       10.51     38.24 o 
   1  20   0       35.76       49.01     37.17 o 
  -9   1   1      206.90      278.89     24.22 o 
  -8   1   1        0.24       52.17     28.59 o 
  -7   1   1       83.53      127.73     20.18 o 
  -6   1   1      188.32      251.23     16.36 o 
  -5   1   1      251.90      256.70     13.30 o 
  -4   1   1        1.66       -9.16      6.53 o 
  -3   1   1     1453.95     1426.37     22.97 o 
  -2   1   1     1782.44     2315.82    281.62 o 
  -1   1   1      179.31      250.03     29.45 o 
   0   1   1     3449.14     3684.17    630.35 o 
   1   1   1      345.14      294.34     16.16 o 
   2   1   1      840.54      757.94     27.58 o 
   3   1   1     1338.34     1356.12     75.21 o 
   4   1   1      106.94      143.74     14.49 o 
   6   1   1        0.54        8.93     14.19 o 
   7   1   1        2.73       22.50     19.55 o 
   8   1   1      726.33      771.09     57.49 o 
   9   1   1        1.59      -31.33     20.89 o 
  -9   2   1      177.08      217.49     34.25 o 
  -8   2   1      657.14      575.70     22.48 o 
  -7   2   1      675.94      706.13     22.37 o 
  -6   2   1       11.92       38.93     14.23 o 
  -5   2   1      194.74      235.33     12.42 o 
  -4   2   1       27.54       31.65      8.36 o 
  -3   2   1      205.67      217.78      9.81 o 
  -2   2   1    18191.54    21361.07   2278.69 o 
  -1   2   1     4269.01     4201.83     79.82 o 
   0   2   1     1790.52     1576.76    105.64 o 
   1   2   1     5079.89     4502.53    286.82 o 
   2   2   1      710.85      647.12     16.08 o 
   3   2   1     1252.95     1340.93     78.13 o 
   4   2   1     1465.79     1464.77     43.14 o 
   5   2   1      144.01      203.26     26.37 o 
   6   2   1       86.16      123.12     16.66 o 
   7   2   1      311.91      430.27     53.70 o 
  -9   3   1      110.07      120.95     21.52 o 
  -8   3   1       25.68       57.99     23.99 o 
  -7   3   1      237.10      403.75     50.07 o 
  -6   3   1      333.86      359.30     16.77 o 
  -5   3   1       86.54      116.62     11.97 o 
  -4   3   1     1147.08     1204.90     54.50 o 
  -3   3   1      796.63      870.08     78.57 o 
  -2   3   1    11258.22    11503.41    450.85 o 
  -1   3   1     6112.35     5747.13    207.03 o 
   0   3   1      550.26      523.93     25.74 o 
   1   3   1     7647.86     7138.45    623.06 o 
   2   3   1     1205.18     1060.33     43.09 o 
   3   3   1     1000.74      986.73     43.07 o 
   4   3   1        1.50       -0.26      7.75 o 
   5   3   1     3644.14     3382.29    112.04 o 
   6   3   1        9.98       37.40     13.27 o 
   7   3   1     1332.75     1221.69     42.04 o 
   8   3   1      121.47      131.90     32.26 o 
  -9   4   1       23.77       -1.99     19.88 o 
  -8   4   1        5.00       -3.31     24.32 o 
  -7   4   1      901.77      832.13     36.90 o 
  -6   4   1       24.42       14.80     12.27 o 
  -5   4   1      783.60      727.76     24.90 o 
  -4   4   1       16.50       12.98      9.43 o 
  -3   4   1        5.20        5.96      6.60 o 
  -2   4   1     5219.30     5497.42    139.97 o 
  -1   4   1     5196.40     4803.40    163.84 o 
   0   4   1     6454.73     5852.02    343.76 o 
   1   4   1     8555.85     7717.94    451.76 o 
   2   4   1      129.26      140.44      8.95 o 
   3   4   1      424.63      373.49     10.87 o 
   4   4   1      567.10      517.65     12.93 o 
   5   4   1       73.50      127.13     21.91 o 
   6   4   1      631.60      598.26     58.88 o 
   7   4   1      143.96      184.72     31.49 o 
   8   4   1      201.80      234.79     31.79 o 
  -9   5   1      138.73       97.60     31.82 o 
  -8   5   1      686.57      580.12     30.53 o 
  -7   5   1       25.17       20.83     15.83 o 
  -6   5   1      595.12      522.23     23.55 o 
  -5   5   1      105.59      102.02     12.77 o 
  -4   5   1      615.99      572.05     34.28 o 
  -3   5   1        6.28        2.27      6.66 o 
  -2   5   1     2056.04     2069.88     83.08 o 
  -1   5   1     8123.83     7460.99    331.35 o 
   0   5   1     1973.45     1721.85     91.27 o 
   1   5   1      154.69      179.62      9.61 o 
   2   5   1       15.78       34.15      7.47 o 
   3   5   1      402.74      339.54     10.16 o 
   4   5   1       13.25        7.28      8.40 o 
   5   5   1     1052.85      949.27     63.32 o 
   6   5   1     1219.24     1119.33     76.45 o 
   7   5   1        7.73       17.80     28.63 o 
   8   5   1       32.71       50.70     21.59 o 
  -9   6   1       45.17        9.51     22.33 o 
  -8   6   1       89.90       91.59     22.61 o 
  -7   6   1        0.15        3.03     18.54 o 
  -6   6   1       69.56       61.15     13.78 o 
  -5   6   1      719.34      713.93     33.37 o 
  -4   6   1        9.74        5.97      9.82 o 
  -3   6   1       65.91       70.97      9.06 o 
  -1   6   1      508.58      448.16     17.30 o 
   0   6   1     2508.93     2308.59    111.86 o 
   1   6   1      701.92      648.78     22.08 o 
   2   6   1        0.35      -10.56      7.04 o 
   3   6   1       56.65       30.31      8.07 o 
   4   6   1      240.80      227.92     15.09 o 
   5   6   1      181.29      195.82     18.93 o 
   6   6   1      365.06      408.08     23.18 o 
   7   6   1        7.34       -3.38     28.98 o 
   8   6   1       28.91        7.07     26.52 o 
  -9   7   1       19.12        4.39     23.53 o 
  -8   7   1       18.31      -14.49     19.21 o 
  -6   7   1      360.96      347.70     22.22 o 
  -5   7   1        8.26        4.03     13.30 o 
  -4   7   1      304.94      307.51     20.23 o 
  -3   7   1     2792.05     2788.24     90.27 o 
  -2   7   1       53.34       45.33      7.21 o 
  -1   7   1      942.63      905.50     21.60 o 
   0   7   1       20.13       22.24      6.35 o 
   1   7   1       18.92       30.93      6.30 o 
   2   7   1       69.23       68.80      9.61 o 
   3   7   1      225.84      213.03     16.54 o 
   4   7   1        0.62      -15.66     13.67 o 
   5   7   1      430.23      387.55     21.83 o 
   6   7   1      231.70      250.33     21.66 o 
   7   7   1       75.10      124.06     23.37 o 
   8   7   1      142.14      131.50     25.91 o 
  -8   8   1        4.36       -2.25     31.71 o 
  -7   8   1      391.79      381.09     24.42 o 
  -6   8   1        0.56      -21.53     15.17 o 
  -5   8   1       50.91       33.69     12.24 o 
  -4   8   1       80.59      100.53     14.29 o 
  -3   8   1       53.31       70.36      8.73 o 
  -2   8   1     1838.81     1947.38     89.91 o 
  -1   8   1      655.74      649.85     16.19 o 
   0   8   1      322.53      356.83     12.33 o 
   1   8   1       23.28       26.86      6.99 o 
   2   8   1        1.70      -12.98      8.65 o 
   3   8   1      221.77      238.96     14.19 o 
   4   8   1      383.34      369.16     21.23 o 
   5   8   1       57.14       52.58     17.46 o 
   6   8   1      120.99      112.65     20.40 o 
   7   8   1       22.23       12.03     17.88 o 
   8   8   1        0.48      -30.39     20.26 o 
  -8   9   1       22.84       16.12     21.39 o 
  -7   9   1       37.81       39.43     18.31 o 
  -6   9   1      315.43      333.87     22.16 o 
  -5   9   1      237.80      266.40     21.00 o 
  -4   9   1      128.06      167.09     16.14 o 
  -3   9   1      723.60      739.48     41.24 o 
  -2   9   1     2574.08     2608.06    105.81 o 
  -1   9   1     1178.12     1161.00     28.50 o 
   0   9   1     1028.60      981.72     31.20 o 
   1   9   1      594.03      539.21     17.99 o 
   2   9   1      624.07      617.02     21.81 o 
   3   9   1       51.09       65.70     16.12 o 
   4   9   1      354.56      344.29     21.10 o 
   5   9   1      140.94      139.45     19.54 o 
   6   9   1       28.70       25.15     17.10 o 
   7   9   1       25.05      -12.83     17.05 o 
   8   9   1       99.25       40.32     25.28 o 
  -8  10   1       77.60       74.38     23.56 o 
  -7  10   1       75.68       57.37     18.41 o 
  -6  10   1      158.85      187.45     20.33 o 
  -5  10   1       67.53       57.37     17.21 o 
  -4  10   1      412.65      422.58     24.26 o 
  -3  10   1        2.16        0.85      9.27 o 
  -2  10   1      431.37      477.50     21.07 o 
  -1  10   1       12.02       10.39      8.68 o 
   0  10   1      606.09      531.86     14.90 o 
   1  10   1     1009.80     1003.61     33.27 o 
   2  10   1      810.51      751.66     25.92 o 
   3  10   1     1119.16     1088.54     68.04 o 
   4  10   1       59.51       47.98     17.58 o 
   5  10   1      225.32      245.84     22.30 o 
   6  10   1       20.10       -6.21     16.80 o 
   7  10   1        0.09      -26.41     17.61 o 
  -8  11   1       70.42       39.07     22.91 o 
  -7  11   1        0.63      -22.14     17.02 o 
  -6  11   1      314.09      353.88     23.35 o 
  -5  11   1     1647.75     1525.36     46.96 o 
  -4  11   1      558.80      496.41     25.80 o 
  -3  11   1     2326.94     2301.03    100.33 o 
  -2  11   1        4.41       -4.21      9.78 o 
  -1  11   1      246.23      250.10     13.28 o 
   0  11   1      673.07      588.47     20.87 o 
   1  11   1       45.53       60.69     12.43 o 
   2  11   1      367.54      335.05     16.85 o 
   3  11   1     1705.19     1582.18    102.54 o 
   4  11   1       93.38      104.15     21.13 o 
   5  11   1      184.28      189.23     20.66 o 
   6  11   1      220.86      228.42     22.73 o 
   7  11   1      212.85      200.18     23.13 o 
  -7  12   1      353.57      376.81     26.24 o 
  -6  12   1       34.43       29.59     17.72 o 
  -5  12   1      100.94      144.42     19.39 o 
  -4  12   1       28.31       26.93     15.79 o 
  -3  12   1      154.97      198.15     27.56 o 
  -2  12   1      670.36      665.68     33.92 o 
  -1  12   1      710.11      684.34     37.12 o 
   0  12   1      348.79      360.00     16.92 o 
   1  12   1      679.05      631.58     30.83 o 
   2  12   1       21.36       24.42     12.64 o 
   3  12   1     1528.30     1394.44     77.97 o 
   4  12   1      757.35      755.25     44.27 o 
   5  12   1        3.06       -4.44     16.61 o 
   6  12   1      200.74      196.10     30.05 o 
   7  12   1      472.78      502.67     27.94 o 
  -7  13   1        1.96       -9.11     22.33 o 
  -6  13   1      400.71      404.92     25.55 o 
  -5  13   1       61.38       40.53     17.12 o 
  -4  13   1        3.96      -18.52     14.81 o 
  -3  13   1      176.65      242.57     19.71 o 
  -2  13   1        6.13       -6.29     11.75 o 
  -1  13   1      261.17      279.31     14.89 o 
   0  13   1      179.88      216.13     16.13 o 
   1  13   1      486.42      468.46     18.40 o 
   2  13   1      373.75      379.20     18.12 o 
   3  13   1        0.07       -9.80     15.24 o 
   4  13   1       23.43        4.72     16.53 o 
   5  13   1      145.10      167.53     21.29 o 
   6  13   1       32.73        7.41     19.43 o 
  -7  14   1        2.58      -28.22     18.81 o 
  -6  14   1       82.56       83.85     20.19 o 
  -5  14   1      459.97      463.86     24.84 o 
  -4  14   1      128.17      190.91     27.19 o 
  -3  14   1       18.42       22.00     17.64 o 
  -2  14   1      366.52      385.18     17.98 o 
  -1  14   1        6.84      -12.50     13.68 o 
   0  14   1        7.46       11.24     12.74 o 
   1  14   1     1032.81     1088.39     42.20 o 
   2  14   1        3.49      -15.44     14.47 o 
   3  14   1      174.28      213.94     20.63 o 
   4  14   1      285.36      319.86     23.83 o 
   5  14   1       54.23       46.75     19.39 o 
   6  14   1       55.48       50.27     20.69 o 
  -6  15   1       10.31        0.94     18.93 o 
  -5  15   1      173.26      211.62     22.13 o 
  -4  15   1       38.55       32.06     17.08 o 
  -3  15   1      819.59      888.09    107.66 o 
  -2  15   1       12.55       -6.49     11.97 o 
  -1  15   1       89.00      123.89     16.68 o 
   0  15   1       11.00       12.75     12.92 o 
   1  15   1      762.07      770.40     41.65 o 
   2  15   1       54.33       50.41     16.86 o 
   3  15   1       18.88       10.44     15.98 o 
   4  15   1      104.73      119.77     20.70 o 
   5  15   1        3.71        3.38     18.31 o 
  -6  16   1       20.40       21.14     25.00 o 
  -5  16   1      151.78      158.09     21.03 o 
  -4  16   1      359.27      392.20     28.49 o 
  -3  16   1       66.26       61.11     16.99 o 
  -2  16   1        0.30       -3.38     30.99 o 
  -1  16   1       78.36       98.32     17.10 o 
   0  16   1      184.11      161.61     18.71 o 
   1  16   1       13.98       10.67     13.85 o 
   2  16   1      326.49      320.09     22.78 o 
   3  16   1        1.97       19.67     17.24 o 
   4  16   1        4.36       12.78     17.82 o 
   5  16   1        6.89       -0.34     21.83 o 
  -5  17   1       61.78       64.68     26.15 o 
  -4  17   1       23.82       19.52     21.17 o 
  -3  17   1      152.50      159.55     32.21 o 
  -2  17   1      142.46      100.48     41.76 o 
  -1  17   1        2.33      -30.48     20.45 o 
   0  17   1      192.64      236.45     24.07 o 
   1  17   1      301.87      362.70     26.59 o 
   2  17   1      151.15      161.49     23.41 o 
   3  17   1       39.55       37.85     24.37 o 
   4  17   1       23.56       20.62     20.74 o 
  -4  18   1       28.94       14.02     27.71 o 
  -3  18   1      100.57      120.31     29.09 o 
  -2  18   1        0.27       -0.56     38.44 o 
  -1  18   1        8.75       41.84     24.46 o 
   0  18   1       58.80       84.84     52.34 o 
   1  18   1       51.11       54.53     20.87 o 
   2  18   1       49.79       69.12     21.55 o 
   3  18   1       64.83       71.99     22.43 o 
  -3  19   1       55.30       73.13     29.25 o 
  -2  19   1       32.57       25.41     44.06 o 
  -1  19   1      106.27      149.92     22.50 o 
   0  19   1       24.75        6.15     28.06 o 
   1  19   1        0.21      -13.27     24.11 o 
   2  19   1       12.94       -3.21     25.46 o 
  -1  20   1       86.14      181.93     30.89 o 
   0  20   1       65.06      101.75     48.73 o 
 -10   0   2       17.06       12.00     29.40 o 
  -9   0   2      633.80      547.84     36.42 o 
  -8   0   2      761.36      725.89     34.54 o 
  -6   0   2     1353.64     1277.95     32.64 o 
  -4   0   2      667.21      840.94     85.74 o 
  -3   0   2      894.34     1047.13    113.73 o 
  -1   0   2     3688.08     4011.42    157.94 o 
   0   0   2       78.42       74.82     32.22 o 
   1   0   2     2822.77     2592.97    148.67 o 
   2   0   2     2022.46     1934.82     85.95 o 
   3   0   2      623.69      672.98     39.12 o 
   5   0   2     1806.34     1956.80     99.30 o 
   7   0   2      343.09      411.29     27.18 o 
   8   0   2       10.87       58.65     29.55 o 
  -9   1   2       26.48      131.32     55.90 o 
  -8   1   2      321.41      493.13     82.01 o 
  -7   1   2      730.26      770.53     24.26 o 
  -6   1   2       16.72      386.86    207.14 o 
  -5   1   2     1524.23     1560.52     69.54 o 
  -4   1   2      188.00      245.99     10.09 o 
  -3   1   2     1931.98     2436.47    277.04 o 
  -2   1   2     7301.91     9543.37    655.30 o 
  -1   1   2      521.77      655.28    119.81 o 
   0   1   2     6789.97     6618.66    371.65 o 
   1   1   2       31.48      232.62    109.86 o 
   3   1   2       12.04      352.94    155.17 o 
   4   1   2      501.15     1064.51    323.51 o 
   6   1   2      894.97     1086.35    138.64 o 
   8   1   2       83.34      106.95     23.51 o 
  -9   2   2        6.58       35.71     33.14 o 
  -8   2   2       14.68      148.11     78.47 o 
  -7   2   2      356.60      547.91     82.03 o 
  -6   2   2      299.63      328.66     15.23 o 
  -5   2   2      173.66      201.23     15.59 o 
  -4   2   2      416.80      435.60     54.43 o 
  -3   2   2     1041.69     1309.34    176.23 o 
  -2   2   2     9618.68    10961.76    544.53 o 
  -1   2   2      691.22      697.62     45.00 o 
   0   2   2       60.99       85.86      8.12 o 
   1   2   2     1870.28     1569.14     91.87 o 
   2   2   2     1218.08     1013.27     31.48 o 
   3   2   2     1999.42     2089.42     65.69 o 
   4   2   2     3063.65     2922.01     83.85 o 
   5   2   2      592.28      824.45    117.99 o 
   7   2   2       33.09      100.17     38.85 o 
   8   2   2      125.61      173.08     26.42 o 
  -9   3   2       10.95       -4.51     21.82 o 
  -8   3   2        0.22       -1.74     14.49 o 
  -7   3   2        0.01      -12.57     13.55 o 
  -6   3   2      217.65      258.38     17.38 o 
  -5   3   2      318.55      352.70     14.61 o 
  -4   3   2      130.40      149.36     10.24 o 
  -3   3   2     3718.67     4278.88    321.00 o 
  -2   3   2       10.35        7.82      5.46 o 
  -1   3   2        4.03        6.56      6.09 o 
   0   3   2      459.37      437.47     40.76 o 
   1   3   2       70.70       96.42      7.72 o 
   2   3   2      149.33      167.43      8.75 o 
   3   3   2     1040.97     1260.77    157.78 o 
   4   3   2      536.06      527.35     42.13 o 
   5   3   2       47.58       59.21     13.20 o 
   6   3   2      195.90      396.35     68.94 o 
   7   3   2        4.58      -11.85     17.18 o 
   8   3   2       12.12       -3.45     18.41 o 
  -9   4   2        9.50       11.36     19.47 o 
  -8   4   2       16.26        3.43     14.71 o 
  -7   4   2       25.95       19.22     15.25 o 
  -6   4   2       84.62       73.41     13.38 o 
  -5   4   2      122.38      173.29     12.83 o 
  -4   4   2     2648.71     2989.30    157.53 o 
  -3   4   2      526.54      589.65     23.54 o 
  -2   4   2     1045.99     1077.16     44.92 o 
  -1   4   2      535.27      508.86     11.49 o 
   0   4   2      358.96      334.96     16.78 o 
   1   4   2     1107.37     1053.17     59.81 o 
   2   4   2     1073.49     1037.28     26.01 o 
   3   4   2       35.94       48.18      8.12 o 
   4   4   2       11.63       34.82      9.23 o 
   5   4   2      656.71      677.69     22.07 o 
   6   4   2        4.98       -5.25     14.47 o 
   7   4   2        1.19      -24.31     19.10 o 
   8   4   2       77.12       37.16     23.12 o 
  -9   5   2        2.26      -10.85     18.74 o 
  -8   5   2       35.69       45.88     19.13 o 
  -7   5   2       17.16       13.99     14.56 o 
  -6   5   2      127.59      154.78     19.74 o 
  -5   5   2       81.32       97.50     11.99 o 
  -4   5   2      616.81      664.11     24.45 o 
  -3   5   2     1051.52     1008.89     27.39 o 
  -2   5   2      196.25      226.85     10.49 o 
  -1   5   2     1511.45     1458.49     44.31 o 
   0   5   2     1107.76      974.26     33.76 o 
   1   5   2      697.20      606.88     29.91 o 
   2   5   2        4.20        6.79      7.86 o 
   3   5   2      318.71      304.59     10.61 o 
   4   5   2       36.55       32.61     13.88 o 
   5   5   2      123.72      115.57     20.11 o 
   6   5   2      221.45      188.66     20.45 o 
   7   5   2      159.79      131.19     23.62 o 
   8   5   2        0.48      -27.67     21.76 o 
  -9   6   2       98.51       68.06     28.15 o 
  -8   6   2        9.08      -28.46     18.97 o 
  -7   6   2       48.82       51.89     14.03 o 
  -6   6   2        5.21       -3.60     11.41 o 
  -5   6   2       55.49       85.52     12.14 o 
  -4   6   2     1333.52     1485.43     56.58 o 
  -3   6   2      478.04      572.08     25.18 o 
  -2   6   2      868.79      901.17     31.56 o 
  -1   6   2      161.48      183.43      8.13 o 
   0   6   2      638.02      630.34     19.45 o 
   1   6   2        0.80       -5.13      7.52 o 
   2   6   2     1332.26     1195.39     31.04 o 
   3   6   2      121.55      107.37     11.95 o 
   4   6   2      972.52      900.53     44.81 o 
   5   6   2      496.13      436.09     24.29 o 
   6   6   2       21.75       24.05     16.40 o 
   7   6   2       40.23       72.10     22.14 o 
   8   6   2        0.81       -8.48     22.66 o 
  -9   7   2      158.00      165.09     35.04 o 
  -8   7   2      158.46      178.59     29.18 o 
  -7   7   2        0.02        4.43     15.50 o 
  -6   7   2        7.45        5.59     12.10 o 
  -5   7   2      455.42      472.72     28.01 o 
  -4   7   2      353.10      325.06     14.87 o 
  -3   7   2      994.52     1019.37     30.63 o 
  -2   7   2     1342.93     1302.95     43.84 o 
  -1   7   2       54.88       49.65      6.98 o 
   0   7   2     2776.58     2536.57     56.42 o 
   1   7   2      249.92      283.11     15.07 o 
   2   7   2      488.29      441.94     15.29 o 
   3   7   2      511.04      443.53     16.48 o 
   4   7   2       92.38       97.43     17.03 o 
   5   7   2      558.28      514.59     24.84 o 
   6   7   2      773.30      734.27     28.69 o 
   7   7   2        1.99      -13.51     19.82 o 
  -9   8   2       49.06        0.60     23.25 o 
  -8   8   2       49.98        4.14     21.13 o 
  -7   8   2      779.09      731.42     25.66 o 
  -6   8   2     1103.31     1030.00     56.50 o 
  -5   8   2       91.29      102.70     13.98 o 
  -4   8   2     1125.57     1191.17     43.34 o 
  -3   8   2       29.39       24.05      8.10 o 
  -2   8   2        1.53       -6.86      6.90 o 
  -1   8   2     1747.25     1594.88     35.18 o 
   0   8   2      705.85      606.95     18.51 o 
   1   8   2     1072.02      950.78     26.53 o 
   2   8   2      473.29      430.84     16.15 o 
   3   8   2       41.04       49.42     11.98 o 
   4   8   2      985.45      913.43     30.71 o 
   5   8   2     1040.28      938.81     36.27 o 
   6   8   2      219.95      218.69     29.09 o 
   7   8   2      448.14      420.23     25.95 o 
  -9   9   2       17.98       29.19     24.52 o 
  -8   9   2       76.84       81.40     23.80 o 
  -7   9   2      375.84      374.23     23.44 o 
  -6   9   2      193.81      210.47     20.06 o 
  -5   9   2     1050.27      990.97     25.96 o 
  -4   9   2      372.92      371.40     16.60 o 
  -3   9   2      136.53      151.42     14.39 o 
  -2   9   2      959.07      938.36     51.06 o 
  -1   9   2       82.72       96.53     11.70 o 
   0   9   2     1329.45     1115.85     24.93 o 
   1   9   2     1049.77      942.60     32.16 o 
   2   9   2       58.70       87.16     12.65 o 
   3   9   2      437.50      399.50     17.32 o 
   4   9   2      236.34      255.98     26.80 o 
   5   9   2      607.30      570.47     28.07 o 
   6   9   2      212.16      232.42     22.59 o 
   7   9   2       72.38       59.56     19.80 o 
  -8  10   2      101.34       46.73     21.88 o 
  -7  10   2        8.81      -16.05     16.36 o 
  -6  10   2      335.92      348.86     22.21 o 
  -5  10   2        0.13      -21.31     14.21 o 
  -4  10   2      743.69      760.45     26.91 o 
  -3  10   2      773.86      746.99     22.21 o 
  -2  10   2        7.48       10.65      9.04 o 
  -1  10   2       55.77       50.37      9.25 o 
   0  10   2      324.14      311.23     15.10 o 
   1  10   2        0.15      -11.92     10.81 o 
   2  10   2      326.99      312.54     17.91 o 
   3  10   2      413.42      432.81     23.01 o 
   4  10   2      218.82      200.68     20.70 o 
   5  10   2      223.21      226.70     21.63 o 
   6  10   2       51.55       57.80     19.24 o 
   7  10   2        2.82      -24.66     17.74 o 
  -8  11   2       50.22       39.41     19.23 o 
  -7  11   2       12.18      -11.78     16.26 o 
  -6  11   2        2.14       -8.97     15.55 o 
  -5  11   2        3.28       -5.34     14.68 o 
  -4  11   2       47.44       55.30     15.48 o 
  -3  11   2        4.30      -14.56      9.71 o 
  -2  11   2     1623.34     1596.64     58.64 o 
  -1  11   2      781.06      780.50     17.80 o 
   0  11   2      667.80      639.84     21.00 o 
   1  11   2       99.60       96.59     13.58 o 
   2  11   2        0.57      -18.00     12.00 o 
   3  11   2      195.69      217.68     21.32 o 
   4  11   2       10.84       -2.14     16.00 o 
   5  11   2      100.70      100.07     19.53 o 
   6  11   2       61.74       57.54     20.87 o 
   7  11   2      145.99      145.28     23.66 o 
  -8  12   2        1.86      -26.97     17.98 o 
  -7  12   2      385.98      387.59     25.07 o 
  -6  12   2       17.48       22.75     16.44 o 
  -5  12   2      227.95      295.76     21.08 o 
  -4  12   2      230.15      253.78     20.01 o 
  -3  12   2       84.28       95.94     12.39 o 
  -2  12   2       15.72       27.00     10.72 o 
  -1  12   2     1091.86     1059.93     37.53 o 
   0  12   2        0.01       -9.18     11.74 o 
   1  12   2       17.70       -1.66     12.41 o 
   2  12   2      294.67      325.21     22.18 o 
   3  12   2      205.32      210.66     26.43 o 
   4  12   2        7.68       -4.37     16.17 o 
   5  12   2        9.07      -26.17     17.45 o 
   6  12   2       13.85      -20.05     18.18 o 
  -7  13   2        5.31      -11.34     17.84 o 
  -6  13   2       61.79       41.75     22.23 o 
  -5  13   2       29.62       18.08     18.18 o 
  -4  13   2      209.84      229.08     19.60 o 
  -3  13   2        3.93       10.85     13.64 o 
  -2  13   2      401.31      404.90     15.75 o 
  -1  13   2      640.35      677.31     20.20 o 
   0  13   2       27.70       26.89     13.11 o 
   1  13   2      201.10      224.54     16.94 o 
   2  13   2      103.18      100.30     15.19 o 
   3  13   2       85.55       69.57     17.88 o 
   4  13   2       24.16        2.52     16.93 o 
   5  13   2       36.87       15.09     18.07 o 
   6  13   2       71.63      117.91     24.26 o 
  -7  14   2      122.96       93.33     25.25 o 
  -6  14   2       25.66       19.08     21.57 o 
  -4  14   2      274.70      307.74     24.08 o 
  -3  14   2       16.19       21.06     17.61 o 
  -2  14   2       40.08       41.64     17.75 o 
  -1  14   2       59.90       21.12     15.97 o 
   0  14   2      126.39      143.71     18.52 o 
   1  14   2      227.93      279.90     25.53 o 
   2  14   2     1550.54     1575.16     67.81 o 
   3  14   2        4.32      -26.28     17.52 o 
   4  14   2       53.17       65.17     21.49 o 
   5  14   2       38.10       49.09     22.35 o 
  -6  15   2       51.47       33.49     31.28 o 
  -5  15   2        2.77       -1.46     29.40 o 
  -4  15   2        0.06      -26.34     18.80 o 
  -3  15   2      373.16      371.17     52.87 o 
  -2  15   2       11.41       31.61     18.21 o 
  -1  15   2       39.96       48.46     16.36 o 
   0  15   2       58.04       65.79     16.72 o 
   1  15   2      163.53      199.66     19.40 o 
   2  15   2      321.60      372.07     28.55 o 
   3  15   2       46.56       60.05     22.21 o 
   4  15   2        7.14      -30.46     20.31 o 
   5  15   2       35.78       34.35     22.67 o 
  -6  16   2      298.36      361.29     32.47 o 
  -5  16   2        8.66      -18.56     21.02 o 
  -4  16   2      440.65      486.74     56.29 o 
  -3  16   2       74.72       76.46     29.28 o 
  -2  16   2       56.02       47.44     19.11 o 
  -1  16   2       33.14       29.63     18.66 o 
   0  16   2       34.67       11.98     15.90 o 
   1  16   2       29.22       20.15     15.44 o 
   2  16   2      125.05      154.85     23.33 o 
   3  16   2       12.61       10.77     20.59 o 
   4  16   2       32.81        0.38     21.70 o 
  -5  17   2      222.48      274.06     52.06 o 
  -4  17   2       42.54       50.47     44.42 o 
  -3  17   2      303.37      358.49     56.76 o 
  -2  17   2      138.35      175.61     30.68 o 
  -1  17   2       21.60       21.45     24.29 o 
   1  17   2        8.03       -3.55     16.69 o 
   2  17   2      231.21      280.25     27.95 o 
   3  17   2      158.06      186.76     25.76 o 
   4  17   2        2.74       46.10     29.49 o 
  -4  18   2      241.21      291.03     64.27 o 
  -3  18   2      137.49      153.64     31.59 o 
  -2  18   2      141.32      126.80     30.51 o 
  -1  18   2      346.42      434.77     28.72 o 
   0  18   2      552.51      593.41     46.89 o 
   1  18   2       57.35       34.77     25.33 o 
   2  18   2      275.95      338.89     29.41 o 
   3  18   2        7.39       14.39     24.43 o 
  -3  19   2       45.08       50.81     42.23 o 
  -2  19   2      173.91      201.96     33.31 o 
  -1  19   2        0.94       12.76     22.29 o 
   0  19   2      191.50      196.96     25.40 o 
   1  19   2      327.61      385.45     37.50 o 
   2  19   2        8.17       -0.63     21.98 o 
 -10   1   3        8.04      -28.02     18.73 o 
  -9   1   3      110.19       98.06     20.09 o 
  -8   1   3       27.50       51.58     20.29 o 
  -7   1   3      309.60      377.54     20.11 o 
  -6   1   3      213.56      240.69     13.60 o 
  -5   1   3      734.87      823.02     44.10 o 
  -4   1   3      225.60      347.06     55.86 o 
  -2   1   3        7.04       24.09      6.28 o 
  -1   1   3     1960.05     1845.76    113.22 o 
   0   1   3      302.67      308.14     13.68 o 
   1   1   3        0.38        3.64      6.47 o 
   2   1   3        0.21        9.62      7.40 o 
   3   1   3     2408.78     3196.31    200.50 o 
   4   1   3      282.64      308.31     14.58 o 
   5   1   3       19.67       65.16     16.98 o 
   6   1   3      119.38      203.36     27.70 o 
   7   1   3      153.58      242.64     27.90 o 
   8   1   3        0.70        6.01     21.11 o 
 -10   2   3        2.99        4.16     18.74 o 
  -9   2   3      144.73      204.81     20.25 o 
  -8   2   3      522.32      500.97     21.42 o 
  -7   2   3       21.24       24.92     14.56 o 
  -6   2   3     1346.84     1389.41     33.32 o 
  -5   2   3      722.98      855.97     62.36 o 
  -4   2   3     1351.07     1813.59    251.24 o 
  -3   2   3      954.36      974.72     35.89 o 
  -2   2   3     4301.85     4850.13    462.79 o 
  -1   2   3      515.18      506.60     66.35 o 
   0   2   3      387.46      392.52     10.97 o 
   1   2   3      129.35      134.86     10.37 o 
   2   2   3        6.12       12.76      7.49 o 
   3   2   3     3050.72     3277.60    270.89 o 
   5   2   3      214.94      273.13     23.39 o 
   6   2   3      351.22      372.54     22.62 o 
   7   2   3      129.22      179.40     24.05 o 
 -10   3   3      177.28      170.70     20.68 o 
  -9   3   3      203.28      190.96     31.34 o 
  -8   3   3        0.18       -7.39     14.27 o 
  -7   3   3      234.16      251.45     21.20 o 
  -6   3   3      460.75      446.59     15.98 o 
  -5   3   3      186.97      263.42     12.86 o 
  -4   3   3     2156.44     2725.00    202.58 o 
  -3   3   3      510.84      544.19     26.35 o 
  -2   3   3       73.54      101.65      6.65 o 
  -1   3   3     2028.68     1919.23    131.09 o 
   0   3   3      505.62      478.98     16.30 o 
   2   3   3       18.86       10.31      8.35 o 
   3   3   3       22.83       35.17     12.72 o 
   4   3   3      487.21      449.09     14.37 o 
   5   3   3       84.82      149.80     30.77 o 
   6   3   3      238.19      301.38     23.03 o 
  -9   4   3       24.96       24.33     16.18 o 
  -8   4   3      316.05      330.17     21.08 o 
  -7   4   3        1.90      -16.03     13.14 o 
  -6   4   3     1200.51     1115.25     42.48 o 
  -5   4   3     1413.07     1328.34    109.80 o 
  -4   4   3     3149.06     3531.61    138.81 o 
  -3   4   3      387.44      399.02     12.72 o 
  -2   4   3      582.04      543.96     21.18 o 
  -1   4   3      256.59      244.14     10.27 o 
   0   4   3     2688.01     2265.23     56.18 o 
   1   4   3      153.27      209.96      9.73 o 
   2   4   3      269.00      248.66      9.73 o 
   3   4   3      243.49      266.22     11.77 o 
   4   4   3       78.76      118.97     15.42 o 
   5   4   3     1102.51     1053.87     32.88 o 
   6   4   3       16.94       12.94     15.21 o 
   7   4   3      128.26       80.92     20.59 o 
  -9   5   3        1.68      -22.87     15.69 o 
  -8   5   3       74.15       50.54     15.54 o 
  -7   5   3      479.45      392.47     24.94 o 
  -6   5   3        0.57      -14.14     10.72 o 
  -5   5   3     3766.99     3872.47    175.30 o 
  -4   5   3      653.99      696.55     17.95 o 
  -3   5   3      442.88      470.28     12.03 o 
  -2   5   3     1410.10     1371.35     33.74 o 
  -1   5   3      744.95      647.75     18.24 o 
   0   5   3     1535.39     1389.07     31.61 o 
   1   5   3     1524.31     1399.34     48.93 o 
   2   5   3        5.17       25.73      9.75 o 
   3   5   3      230.99      244.18     14.03 o 
   4   5   3      575.70      524.30     26.47 o 
   5   5   3      142.19      153.55     19.81 o 
   6   5   3      288.99      336.29     23.74 o 
   7   5   3       75.47       81.56     23.29 o 
  -9   6   3      157.20      162.93     23.13 o 
  -8   6   3      155.22      173.76     18.89 o 
  -7   6   3       36.48        5.99     14.47 o 
  -6   6   3      307.47      327.46     17.75 o 
  -5   6   3      214.13      262.64     15.19 o 
  -4   6   3      705.69      685.81     20.83 o 
  -3   6   3     1101.02     1148.12     32.53 o 
  -2   6   3      353.18      389.37     10.87 o 
  -1   6   3     1339.88     1232.11     27.06 o 
   0   6   3       34.60       26.13      8.04 o 
   1   6   3     1130.20     1182.90     24.73 o 
   2   6   3      135.95      127.51     12.25 o 
   3   6   3      255.57      244.46     15.83 o 
   4   6   3       25.83       35.13     16.87 o 
   5   6   3      306.71      358.20     23.48 o 
   6   6   3      148.07      153.36     21.59 o 
   7   6   3       40.87       -1.02     20.96 o 
  -9   7   3      220.00      237.92     24.55 o 
  -8   7   3       87.07       64.70     21.33 o 
  -7   7   3      989.58      878.07     61.67 o 
  -6   7   3       59.64       68.67     13.00 o 
  -5   7   3      172.51      212.37     16.86 o 
  -4   7   3     1233.47     1204.31     35.54 o 
  -3   7   3     1186.37     1208.44     36.28 o 
  -2   7   3     1099.13     1018.34     48.22 o 
  -1   7   3     1329.80     1239.17     24.95 o 
   0   7   3      265.03      277.69     15.80 o 
   1   7   3      117.98      112.77     11.23 o 
   2   7   3     1159.37     1087.34     42.85 o 
   3   7   3      277.35      295.68     16.84 o 
   4   7   3     1099.34      935.88     34.60 o 
   5   7   3       23.22       -0.30     15.95 o 
   6   7   3       80.09       74.18     18.59 o 
   7   7   3       86.06       38.31     22.65 o 
  -9   8   3      453.79      423.12     42.78 o 
  -8   8   3       26.69        4.96     19.93 o 
  -7   8   3      131.03      122.52     17.45 o 
  -6   8   3        0.01      -13.65     13.41 o 
  -5   8   3       37.47       29.52     11.97 o 
  -4   8   3        1.77      -12.92      9.83 o 
  -3   8   3      121.37      162.31     10.32 o 
  -2   8   3       78.47       97.57      8.72 o 
  -1   8   3      212.05      218.75     11.21 o 
   0   8   3      157.40      179.54     11.78 o 
   1   8   3        0.73      -11.41      9.99 o 
   2   8   3      233.21      263.78     15.62 o 
   3   8   3      735.58      622.76     28.81 o 
   4   8   3       32.35       16.16     16.84 o 
   5   8   3      170.33      142.58     20.13 o 
   6   8   3       92.75      120.86     20.85 o 
   7   8   3       10.18        8.78     21.65 o 
  -9   9   3       53.80       22.52     23.43 o 
  -8   9   3       69.05       55.91     21.47 o 
  -7   9   3       51.49       39.43     20.12 o 
  -6   9   3      255.31      286.81     20.26 o 
  -5   9   3      196.00      214.71     15.94 o 
  -4   9   3      203.91      230.79     15.00 o 
  -3   9   3      480.93      519.01     14.93 o 
  -2   9   3       35.27       38.66      8.72 o 
  -1   9   3      515.27      479.93     15.79 o 
   0   9   3       64.66       60.55     11.05 o 
   1   9   3       38.13       52.77     12.15 o 
   2   9   3       50.32       45.91     12.78 o 
   3   9   3       23.70        6.07     12.76 o 
   4   9   3      100.53       93.19     18.84 o 
   5   9   3      158.22      132.76     20.16 o 
   6   9   3      121.24       98.90     20.41 o 
   7   9   3      189.72      177.51     24.26 o 
  -8  10   3      182.83      206.81     26.21 o 
  -7  10   3       26.03       10.83     18.96 o 
  -6  10   3        1.60        3.53     14.34 o 
  -5  10   3      420.65      383.38     18.17 o 
  -4  10   3        4.00       -5.94     11.42 o 
  -3  10   3      357.01      345.79     14.05 o 
  -2  10   3      571.44      622.61     15.24 o 
  -1  10   3      200.57      225.04     13.98 o 
   0  10   3      171.71      200.72     14.24 o 
   1  10   3       15.58       -5.72     11.85 o 
   2  10   3      554.86      519.51     30.07 o 
   3  10   3     1075.44      987.14     41.08 o 
   4  10   3      316.29      335.32     23.48 o 
   5  10   3      268.38      279.98     23.56 o 
   6  10   3        4.88      -25.71     17.14 o 
  -8  11   3      152.36      147.98     25.59 o 
  -7  11   3       51.60       45.48     16.99 o 
  -6  11   3      179.50      196.53     19.28 o 
  -5  11   3        0.18      -17.77     11.84 o 
  -4  11   3      678.58      664.69     41.36 o 
  -3  11   3       73.26       85.69     11.24 o 
  -2  11   3      287.08      285.20     17.84 o 
  -1  11   3      281.25      280.10     19.70 o 
   0  11   3       13.40        5.43     13.89 o 
   1  11   3      620.73      562.33     34.33 o 
   2  11   3      283.90      317.45     18.12 o 
   3  11   3      505.29      501.33     34.82 o 
   4  11   3       29.81       23.55     20.27 o 
   5  11   3      282.28      287.81     28.38 o 
   6  11   3      189.31      153.32     25.77 o 
  -8  12   3       11.96        5.48     31.95 o 
  -7  12   3       56.48       36.63     22.19 o 
  -6  12   3      173.30      210.85     25.25 o 
  -5  12   3      394.53      412.13     28.59 o 
  -4  12   3       58.82       62.71     16.15 o 
  -3  12   3       62.89       49.94     13.03 o 
  -2  12   3      694.12      682.46     39.21 o 
  -1  12   3      412.29      417.72     21.45 o 
   0  12   3      689.21      589.21     23.27 o 
   1  12   3      138.07      122.66     17.41 o 
   2  12   3      262.88      275.86     20.54 o 
   3  12   3        3.69      -26.87     18.51 o 
   4  12   3       40.37       22.90     20.88 o 
   5  12   3       38.23        9.60     20.36 o 
   6  12   3      352.61      350.06     42.71 o 
  -7  13   3      371.83      388.61     37.06 o 
  -6  13   3       13.66       -6.61     19.36 o 
  -5  13   3      481.50      437.80     27.76 o 
  -4  13   3      729.51      702.92     62.01 o 
  -3  13   3        0.35       -6.76     14.26 o 
  -2  13   3      157.81      167.83     19.01 o 
  -1  13   3     1823.82     1736.60     89.81 o 
   0  13   3      100.03      105.80     17.75 o 
   1  13   3      897.59      881.02     28.65 o 
   2  13   3      412.06      401.58     24.27 o 
   3  13   3       26.94        6.91     20.04 o 
   4  13   3      120.75      115.75     24.28 o 
   5  13   3      156.76      187.49     27.41 o 
  -7  14   3        0.71      -18.79     37.44 o 
  -6  14   3       53.72       24.77     21.58 o 
  -5  14   3      183.38      202.44     24.98 o 
  -4  14   3       48.00       40.03     18.67 o 
  -3  14   3      745.01      706.30     31.00 o 
  -2  14   3      264.42      269.65     20.77 o 
  -1  14   3       48.23       80.57     17.35 o 
   0  14   3      415.08      413.03     22.23 o 
   1  14   3        8.26       10.75     15.65 o 
   2  14   3       33.78       18.75     19.78 o 
   3  14   3      109.73       98.95     23.44 o 
   4  14   3       35.82       14.13     21.46 o 
   5  14   3      201.88      264.61     29.03 o 
  -6  15   3        4.08      -11.58     47.25 o 
  -5  15   3       73.78       59.94     22.48 o 
  -4  15   3        3.35       -2.21     25.28 o 
  -3  15   3        1.30      -29.38     22.90 o 
  -2  15   3      392.28      426.37     22.82 o 
  -1  15   3       51.43       44.25     16.56 o 
   0  15   3      232.23      252.67     21.56 o 
   1  15   3      118.23      128.73     18.99 o 
   2  15   3       64.64       54.43     21.71 o 
   3  15   3      172.40      171.88     26.03 o 
   4  15   3      395.47      439.38     32.01 o 
  -6  16   3        1.29      -33.28     22.19 o 
  -5  16   3       36.78       35.42     30.97 o 
  -4  16   3        0.13      -24.23     44.46 o 
  -3  16   3      146.48      160.62     31.54 o 
  -2  16   3      210.25      271.96     25.22 o 
  -1  16   3       87.74       79.12     18.61 o 
   0  16   3        7.44      -10.74     15.97 o 
   1  16   3       10.95       21.05     16.94 o 
   2  16   3       75.44       45.02     22.29 o 
   3  16   3       36.02       63.05     23.33 o 
   4  16   3       47.31       44.54     23.93 o 
  -5  17   3        2.64       10.30     29.15 o 
  -4  17   3       43.80       45.24     28.90 o 
  -3  17   3       21.60       29.68     26.77 o 
  -2  17   3       33.22       -2.07     26.76 o 
  -1  17   3       79.59       75.12     23.17 o 
   0  17   3      279.68      327.93     24.34 o 
   1  17   3       22.92       13.75     17.97 o 
   2  17   3       57.84       37.41     31.14 o 
   3  17   3       28.08       28.59     22.32 o 
  -4  18   3        4.49       -0.31     29.88 o 
  -3  18   3       14.90        1.09     27.14 o 
  -2  18   3       55.81       19.16     28.96 o 
  -1  18   3       13.53      -13.54     24.22 o 
   0  18   3       42.62       33.08     17.63 o 
   1  18   3       11.09       -6.00     21.34 o 
   2  18   3      115.60      131.54     26.28 o 
  -3  19   3       28.85       16.96     29.11 o 
  -2  19   3       65.55      118.55     31.19 o 
  -1  19   3       66.62       82.07     23.13 o 
   0  19   3       10.88       14.81     21.45 o 
 -10   0   4      269.41      267.27     36.34 o 
  -9   0   4      168.20      171.66     36.91 o 
  -8   0   4      197.06      236.24     40.57 o 
  -7   0   4     2235.97     2101.06     60.92 o 
  -6   0   4      150.35      176.24     27.80 o 
  -5   0   4     1092.19     1325.20     34.54 o 
  -3   0   4      226.18      363.09     37.38 o 
  -2   0   4     2602.95     2712.24     81.17 o 
  -1   0   4     2780.45     3555.26    236.33 o 
   0   0   4       53.82      112.99     23.21 o 
   1   0   4     3825.45     3731.32    187.69 o 
   4   0   4      952.15      946.49     29.30 o 
   6   0   4      422.33      397.41     45.95 o 
 -10   1   4        0.03       46.22     37.08 o 
  -9   1   4       44.99       78.69     31.78 o 
  -8   1   4       56.45      106.89     18.06 o 
  -7   1   4       75.41      409.70    224.94 o 
  -6   1   4     1058.48     1176.29     87.82 o 
  -5   1   4       74.93      101.45     10.73 o 
  -4   1   4       44.99       63.39      7.65 o 
  -3   1   4     1149.52     1670.03    203.54 o 
  -2   1   4       13.08        8.56      6.35 o 
  -1   1   4     2781.91     2956.34    151.45 o 
   0   1   4      424.52      447.97     12.38 o 
   1   1   4      399.79     2135.30    761.49 o 
   2   1   4      268.29      352.66     37.45 o 
   3   1   4      592.40      650.10     44.24 o 
   5   1   4      729.90      915.66     85.52 o 
   6   1   4       23.00      -14.16     34.71 o 
   7   1   4      138.02      163.92     26.55 o 
 -10   2   4       75.41       67.22     27.64 o 
  -9   2   4        1.60      -13.00     16.60 o 
  -8   2   4      249.68      284.31     22.40 o 
  -7   2   4       92.81       89.90     17.68 o 
  -6   2   4        1.09      -14.71      9.81 o 
  -5   2   4        0.82       -9.76      6.50 o 
  -4   2   4     1340.62     1701.63     78.19 o 
  -3   2   4      373.29      462.05     51.10 o 
  -2   2   4      973.90     1055.00     93.71 o 
  -1   2   4      453.26      512.53     21.80 o 
   0   2   4      205.87      248.52     10.43 o 
   1   2   4     1337.97     1652.81    117.44 o 
   2   2   4      533.62      555.94     31.26 o 
   3   2   4      241.38      364.16     42.62 o 
   5   2   4      559.67      709.18    156.84 o 
   6   2   4       18.65      109.49     35.79 o 
   7   2   4       26.80       39.64     24.03 o 
 -10   3   4       21.90       -3.45     18.23 o 
  -9   3   4       43.73       37.27     17.80 o 
  -8   3   4      223.53      202.81     24.65 o 
  -7   3   4     1017.53     1028.16     47.87 o 
  -6   3   4       12.25        4.51     10.04 o 
  -5   3   4      165.77      194.14     14.47 o 
  -4   3   4      586.27      662.09     15.06 o 
  -3   3   4     2865.85     2864.26    140.49 o 
  -2   3   4      137.64      167.80     10.16 o 
  -1   3   4       96.25      100.46      9.40 o 
   0   3   4      959.14      983.73     26.18 o 
   1   3   4      875.43      923.95     21.49 o 
   2   3   4      148.00      195.41     12.49 o 
   3   3   4      240.35      315.36     29.80 o 
   4   3   4      654.28      625.91     32.92 o 
   5   3   4        0.25        3.83     17.81 o 
   6   3   4      102.27       93.88     18.68 o 
   7   3   4       14.94       -4.86     23.65 o 
 -10   4   4       63.70        6.46     21.89 o 
  -9   4   4       26.33       13.14     15.66 o 
  -8   4   4       34.75       35.35     15.31 o 
  -7   4   4        2.01      -14.61     12.79 o 
  -6   4   4      631.86      694.05     43.21 o 
  -5   4   4      364.86      413.63     15.42 o 
  -4   4   4     1014.90     1041.79     18.37 o 
  -3   4   4       57.66       71.69      7.77 o 
  -2   4   4     1915.28     2033.42    134.33 o 
  -1   4   4     1284.82     1232.13     21.07 o 
   0   4   4     1194.74     1136.81     27.61 o 
   1   4   4      441.31      462.97     11.28 o 
   2   4   4       37.66       58.60      9.15 o 
   3   4   4      148.44      176.07     14.16 o 
   4   4   4      169.62      256.46     23.48 o 
   5   4   4      134.93      130.28     19.31 o 
   6   4   4      134.10      102.00     20.75 o 
   7   4   4       26.29       19.72     19.58 o 
  -9   5   4       19.20        1.39     15.78 o 
  -8   5   4      118.71       91.33     16.04 o 
  -7   5   4      197.19      246.17     18.24 o 
  -6   5   4       52.68       50.06     11.57 o 
  -5   5   4      184.51      193.22     12.80 o 
  -4   5   4     1115.29     1197.82     30.12 o 
  -3   5   4      661.05      666.91     17.11 o 
  -2   5   4      682.23      752.02     33.39 o 
  -1   5   4      107.78      134.19      9.95 o 
   0   5   4       54.40       68.26      9.32 o 
   1   5   4        0.03       -2.81      9.33 o 
   2   5   4       47.71       44.06     10.89 o 
   3   5   4      225.83      219.11     14.74 o 
   4   5   4      835.07      702.81     21.99 o 
   5   5   4        1.22       13.42     15.12 o 
   6   5   4        3.27      -16.17     17.07 o 
   7   5   4      162.65      208.35     32.23 o 
  -9   6   4       87.27       69.72     16.64 o 
  -8   6   4      582.08      475.53     23.97 o 
  -7   6   4      497.61      490.96     18.06 o 
  -6   6   4      340.71      346.42     19.91 o 
  -5   6   4     1145.84     1164.80     67.52 o 
  -4   6   4      513.48      498.00     13.54 o 
  -3   6   4       47.35       37.09      9.28 o 
  -2   6   4     1590.40     1502.95     40.50 o 
  -1   6   4       50.34       43.23      8.71 o 
   0   6   4       20.68       23.61     11.65 o 
   1   6   4      175.65      195.17     13.18 o 
   2   6   4        6.52       -0.08     11.42 o 
   3   6   4      475.29      457.40     20.20 o 
   4   6   4        0.45       -7.42     17.52 o 
   5   6   4      336.20      358.42     23.81 o 
   6   6   4      121.37       96.49     23.20 o 
  -9   7   4      395.15      401.66     27.74 o 
  -8   7   4       84.72       98.69     16.25 o 
  -7   7   4      590.62      465.95     31.65 o 
  -6   7   4      159.88      209.69     29.67 o 
  -5   7   4        4.57       12.45     11.01 o 
  -4   7   4      364.34      343.61     12.91 o 
  -3   7   4     1176.43     1145.02     34.42 o 
  -2   7   4      105.11      121.78     11.27 o 
  -1   7   4      826.77      770.39     16.24 o 
   0   7   4      178.14      163.93     15.49 o 
   1   7   4      196.29      240.10     14.70 o 
   2   7   4     1130.96     1006.13     38.26 o 
   3   7   4      488.77      484.59     19.23 o 
   4   7   4       81.01       51.65     17.82 o 
   5   7   4      434.20      404.35     24.30 o 
   6   7   4       19.76       16.80     18.83 o 
  -9   8   4       74.71       53.99     32.19 o 
  -8   8   4       57.02       34.38     20.66 o 
  -7   8   4        7.80        7.55     14.86 o 
  -6   8   4      256.76      299.40     17.54 o 
  -5   8   4      582.29      577.05     41.86 o 
  -4   8   4       54.22       82.01      9.94 o 
  -3   8   4       98.38      106.26     12.14 o 
  -2   8   4       22.44       13.32      9.57 o 
  -1   8   4       46.74       39.19      9.48 o 
   0   8   4      744.95      694.68     22.08 o 
   1   8   4      909.73      829.33     48.78 o 
   2   8   4      187.73      193.56     15.76 o 
   3   8   4       43.40       51.74     14.36 o 
   4   8   4      123.70      141.71     19.81 o 
   5   8   4       15.45        9.22     20.77 o 
   6   8   4      119.92      104.33     24.43 o 
  -9   9   4       62.91       51.98     31.07 o 
  -8   9   4      376.09      400.75     93.40 o 
  -7   9   4      163.44      141.34     23.87 o 
  -6   9   4     1179.83     1097.36     60.03 o 
  -5   9   4      287.69      325.03     20.96 o 
  -4   9   4      748.44      692.12     25.73 o 
  -3   9   4       67.61       54.06     12.15 o 
  -2   9   4       15.76        7.38     10.40 o 
  -1   9   4      374.89      347.75     19.85 o 
   0   9   4      551.64      465.16     21.18 o 
   1   9   4       90.51      108.57     16.36 o 
   2   9   4       99.31       79.01     16.56 o 
   3   9   4     1243.62     1131.32     51.15 o 
   4   9   4      311.35      372.19     29.26 o 
   5   9   4      315.24      327.08     35.92 o 
   6   9   4       11.11       15.87     34.40 o 
  -8  10   4       35.75        9.95     29.62 o 
  -7  10   4      155.39      177.35     24.24 o 
  -6  10   4      365.90      333.49     21.61 o 
  -5  10   4       11.97       12.09     14.73 o 
  -4  10   4      886.36      855.73     43.60 o 
  -3  10   4      626.57      627.76     20.85 o 
  -2  10   4     1249.02     1141.31     43.15 o 
  -1  10   4       80.02       65.17     15.90 o 
   0  10   4      563.27      523.02     22.49 o 
   1  10   4      636.24      573.66     23.06 o 
   2  10   4      101.86       67.32     16.73 o 
   3  10   4      920.93      885.90     32.75 o 
   4  10   4      468.04      453.28     29.00 o 
   5  10   4       15.15       -2.68     21.03 o 
   6  10   4      195.32      235.61     28.18 o 
  -8  11   4       63.95       53.17     30.17 o 
  -7  11   4      207.15      238.91     30.39 o 
  -6  11   4      146.83      137.51     18.83 o 
  -5  11   4       11.13      -11.15     14.63 o 
  -4  11   4      447.04      440.64     32.67 o 
  -3  11   4      816.51      777.10     30.93 o 
  -2  11   4       11.75        0.74     14.62 o 
  -1  11   4      139.52      139.96     18.16 o 
   0  11   4       25.18       24.35     15.40 o 
   1  11   4        4.45       -8.60     15.02 o 
   2  11   4       14.36       12.82     15.44 o 
   3  11   4       51.36       46.54     21.94 o 
   4  11   4       54.93       57.61     22.24 o 
   5  11   4        9.13        1.20     20.22 o 
  -8  12   4       17.21      -11.91     21.71 o 
  -7  12   4       16.58      -15.02     21.07 o 
  -6  12   4        0.05      -17.61     17.58 o 
  -5  12   4        0.34      -22.04     14.69 o 
  -4  12   4       24.88        5.59     14.64 o 
  -3  12   4       16.42       13.04     15.17 o 
  -2  12   4      387.29      412.24     22.29 o 
  -1  12   4       12.62        1.96     16.04 o 
   0  12   4       25.75       -0.80     15.96 o 
   1  12   4       77.42       84.50     19.25 o 
   2  12   4        5.20       -1.38     15.23 o 
   3  12   4        9.82       41.07     20.94 o 
   4  12   4        0.47      -11.06     20.81 o 
   5  12   4        5.12        6.14     21.57 o 
  -7  13   4        0.33      -30.55     20.36 o 
  -6  13   4       29.03       25.83     20.15 o 
  -5  13   4       38.58        0.16     18.62 o 
  -4  13   4      205.05      209.62     20.13 o 
  -3  13   4      276.13      275.69     21.23 o 
  -2  13   4      166.86      176.35     19.75 o 
  -1  13   4        4.08       -8.29     15.61 o 
   0  13   4       87.58       93.87     20.31 o 
   1  13   4        1.14      -22.98     15.32 o 
   2  13   4      179.60      208.76     20.92 o 
   3  13   4        8.43       24.33     22.08 o 
   4  13   4       12.15       -4.28     21.41 o 
   5  13   4       10.13       -2.86     36.88 o 
  -7  14   4       17.34      -22.76     28.05 o 
  -6  14   4       10.55       27.17     21.74 o 
  -5  14   4        0.11       -5.80     18.42 o 
  -4  14   4      145.32      137.26     24.13 o 
  -3  14   4       40.02       12.78     20.26 o 
  -2  14   4        0.04        3.70     15.62 o 
  -1  14   4       95.05      100.65     18.02 o 
   0  14   4      128.53      121.71     19.28 o 
   1  14   4        0.97        5.12     16.58 o 
   2  14   4       17.19       -6.09     21.10 o 
   3  14   4      106.79      102.57     24.20 o 
   4  14   4       12.04       20.13     22.40 o 
  -6  15   4      326.63      396.83     32.03 o 
  -5  15   4      142.32      101.96     31.48 o 
  -4  15   4      350.81      385.45     35.95 o 
  -3  15   4       47.64       30.17     22.24 o 
  -2  15   4       28.13       35.05     16.96 o 
  -1  15   4        8.23       -2.69     16.06 o 
   0  15   4       84.64       99.23     18.61 o 
   1  15   4       20.54       25.13     19.05 o 
   2  15   4      203.33      210.89     27.66 o 
   3  15   4        7.42      -13.19     21.35 o 
  -6  16   4        5.13       22.59     32.92 o 
  -5  16   4      467.22      461.42     84.69 o 
  -4  16   4        5.14       -0.75     35.61 o 
  -3  16   4      369.98      367.31     46.02 o 
  -2  16   4      497.70      517.04     25.29 o 
  -1  16   4       45.86       22.04     17.60 o 
   0  16   4      679.23      708.24     35.95 o 
   1  16   4      569.91      606.18     26.73 o 
   2  16   4       38.39       39.87     22.58 o 
   3  16   4      272.14      307.90     30.34 o 
  -5  17   4        5.42      -24.08     29.47 o 
  -4  17   4      160.76      161.14     33.94 o 
  -3  17   4       21.51       11.81     27.62 o 
  -2  17   4       87.99       56.81     28.60 o 
  -1  17   4       65.86       77.64     19.84 o 
   0  17   4      143.76      200.39     31.76 o 
   1  17   4       75.42       73.69     18.91 o 
   2  17   4      434.98      468.92     32.38 o 
  -4  18   4      138.08      157.15     40.37 o 
  -3  18   4        0.45       60.00     30.47 o 
  -2  18   4       44.51       60.24     29.83 o 
  -1  18   4        6.81       40.99     18.84 o 
   0  18   4       78.78       86.74     20.81 o 
   1  18   4      304.68      334.40     31.68 o 
 -10   1   5       16.74       28.73     19.34 o 
  -9   1   5      159.91      135.90     20.77 o 
  -8   1   5      486.41      441.17     23.43 o 
  -7   1   5        1.74        5.56     16.43 o 
  -6   1   5        2.50      -13.66      9.58 o 
  -4   1   5     1205.04     1548.65    148.99 o 
  -3   1   5     2839.15     2852.63    115.37 o 
  -2   1   5     2076.71     2113.66     59.29 o 
  -1   1   5       47.15       86.31     10.49 o 
   0   1   5       59.13       87.83      9.41 o 
   1   1   5      464.10      541.63     25.93 o 
   2   1   5      492.52      640.37     37.41 o 
   4   1   5      171.90      201.03     17.01 o 
   5   1   5       52.57       45.66     19.78 o 
   6   1   5       39.29        8.51     38.37 o 
 -10   2   5      100.55       76.15     21.37 o 
  -9   2   5      102.18      106.71     20.94 o 
  -8   2   5       13.87       22.29     16.11 o 
  -7   2   5      174.53      201.57     20.78 o 
  -6   2   5       10.61       14.22     11.30 o 
  -5   2   5      230.75      287.45     12.88 o 
  -4   2   5       67.16       60.20      8.89 o 
  -3   2   5     1152.43     1200.36    111.01 o 
  -2   2   5        0.61        0.88     10.46 o 
  -1   2   5      273.55      278.51     12.25 o 
   0   2   5      117.20      127.79     10.05 o 
   1   2   5       54.10       54.99     15.35 o 
   2   2   5      735.54      765.16     37.37 o 
   3   2   5      382.95      406.53     18.60 o 
   4   2   5      118.86      147.35     16.23 o 
   5   2   5       95.70       74.99     20.65 o 
   6   2   5       12.16        4.46     20.68 o 
 -10   3   5        0.04      -29.93     19.96 o 
  -9   3   5      239.28      218.25     23.38 o 
  -8   3   5       53.06       30.56     16.51 o 
  -7   3   5        0.88      -16.47     13.75 o 
  -6   3   5       87.72       90.06     13.27 o 
  -5   3   5      370.62      395.09     14.43 o 
  -4   3   5       31.52       41.74      9.36 o 
  -3   3   5      729.29      835.88     65.87 o 
  -2   3   5     2005.64     2105.52     97.61 o 
  -1   3   5      656.94      652.11     16.38 o 
   0   3   5      254.89      256.78     11.06 o 
   1   3   5       47.64       31.61     10.32 o 
   2   3   5      214.36      390.74     67.84 o 
   3   3   5      210.02      239.27     16.85 o 
   4   3   5       11.55       49.09     23.41 o 
   5   3   5      109.97      139.11     17.42 o 
   6   3   5      140.30      227.30     34.77 o 
 -10   4   5      131.06       83.63     20.62 o 
  -9   4   5      190.39      163.98     21.29 o 
  -8   4   5        0.12        5.11     15.49 o 
  -7   4   5      477.85      474.85     32.63 o 
  -6   4   5     1081.14     1141.32     59.96 o 
  -5   4   5      638.77      608.49     15.76 o 
  -4   4   5     1006.81     1018.00     46.30 o 
  -3   4   5       60.71       56.69     10.42 o 
  -2   4   5      373.80      409.70     16.15 o 
  -1   4   5      216.90      175.95     12.47 o 
   0   4   5      366.41      341.68     15.37 o 
   1   4   5      241.22      264.48     16.53 o 
   2   4   5      527.96      437.24     23.11 o 
   3   4   5      265.53      262.58     17.80 o 
   4   4   5     1011.96      890.01     22.08 o 
   5   4   5      190.96      196.94     19.13 o 
   6   4   5      200.31      198.85     21.66 o 
  -9   5   5       28.36        3.54     17.42 o 
  -8   5   5      358.69      343.23     26.26 o 
  -7   5   5      354.50      340.00     16.59 o 
  -6   5   5      948.33      914.57     33.52 o 
  -5   5   5     2315.92     2219.10    118.67 o 
  -4   5   5     1131.85     1201.44     34.32 o 
  -3   5   5      573.90      577.76     20.61 o 
  -2   5   5     1255.31     1122.48     50.76 o 
  -1   5   5       17.59       18.93     10.18 o 
   0   5   5     1650.87     1467.70     44.91 o 
   1   5   5       65.74       69.76     10.96 o 
   2   5   5       12.43        2.00     11.05 o 
   3   5   5      164.50      167.75     14.87 o 
   4   5   5      305.90      305.20     19.74 o 
   5   5   5      118.67       87.59     17.15 o 
   6   5   5      128.80      153.69     24.77 o 
  -9   6   5      230.93      240.73     35.38 o 
  -8   6   5       25.74        1.72     19.03 o 
  -7   6   5     1975.26     1761.07    111.82 o 
  -6   6   5      705.32      641.69     61.56 o 
  -5   6   5       20.05        1.24     13.99 o 
  -4   6   5      105.86      144.66     13.09 o 
  -3   6   5      114.29      126.11     12.66 o 
  -2   6   5      335.72      335.45     14.81 o 
  -1   6   5     2419.83     2338.47     44.88 o 
   0   6   5        0.52      -19.33     12.88 o 
   1   6   5       55.12       46.31     15.20 o 
   2   6   5      532.25      490.43     30.70 o 
   3   6   5      189.21      214.25     20.21 o 
   4   6   5      335.36      362.60     26.88 o 
   5   6   5       37.15       43.92     24.47 o 
   6   6   5        0.24       -9.46     35.68 o 
  -9   7   5      122.49      106.70     23.12 o 
  -8   7   5       30.58        9.35     19.99 o 
  -7   7   5      147.26      122.42     20.84 o 
  -6   7   5        7.03      -23.49     15.66 o 
  -5   7   5      279.86      343.26     20.93 o 
  -4   7   5       32.69       23.82     11.28 o 
  -3   7   5      333.88      339.21     22.77 o 
  -2   7   5      251.55      253.71     14.57 o 
  -1   7   5     1017.50      945.93     24.74 o 
   0   7   5       21.05       21.97     14.75 o 
   1   7   5        0.49      -14.29     13.65 o 
   2   7   5       71.82       66.62     16.80 o 
   3   7   5      816.08      770.37     44.02 o 
   4   7   5       61.53       33.79     20.54 o 
   5   7   5        1.36      -37.56     26.79 o 
   6   7   5        1.97        3.07     34.67 o 
  -9   8   5        3.55      -16.02     21.24 o 
  -8   8   5        1.66      -21.88     48.11 o 
  -7   8   5      280.91      288.79     23.76 o 
  -6   8   5      572.50      546.32     24.10 o 
  -5   8   5        0.05      -20.74     13.83 o 
  -4   8   5        1.91      -16.00     10.67 o 
  -3   8   5      279.46      312.91     16.15 o 
  -2   8   5       45.34       46.05     11.49 o 
  -1   8   5       28.64       43.07     15.48 o 
   0   8   5       46.17       46.80     15.77 o 
   1   8   5      161.50      140.28     18.48 o 
   2   8   5      327.66      301.30     22.03 o 
   4   8   5       39.51       18.17     28.03 o 
   5   8   5       37.74       10.65     22.26 o 
  -9   9   5       15.00      -40.61     27.07 o 
  -8   9   5       48.13       18.06     17.38 o 
  -7   9   5      259.56      258.77     21.61 o 
  -6   9   5       53.20       50.91     16.60 o 
  -5   9   5      183.08      201.49     19.47 o 
  -4   9   5        3.71        5.83     11.68 o 
  -3   9   5       75.28       61.11     12.69 o 
  -2   9   5       25.37       21.37     14.87 o 
  -1   9   5        6.20       -8.52     14.43 o 
   0   9   5      328.34      338.28     21.53 o 
   1   9   5      113.10       97.06     17.77 o 
   2   9   5       33.59       52.29     16.84 o 
   3   9   5       11.62        9.48     20.30 o 
   4   9   5       66.11       41.78     22.12 o 
   5   9   5       53.64       17.65     26.86 o 
  -8  10   5        9.84        4.51     20.85 o 
  -7  10   5        0.20       -9.43     16.32 o 
  -6  10   5      119.84      120.40     18.50 o 
  -5  10   5       71.97       67.18     16.71 o 
  -4  10   5      667.09      618.21     24.39 o 
  -3  10   5      151.82      165.34     18.87 o 
  -2  10   5      194.45      205.79     19.34 o 
  -1  10   5      215.89      245.43     20.22 o 
   0  10   5       39.39       28.39     16.08 o 
   1  10   5      196.39      247.13     20.74 o 
   2  10   5      633.38      559.72     23.82 o 
   3  10   5        5.34       16.06     21.50 o 
   4  10   5      180.22      167.43     25.91 o 
   5  10   5        5.18      -19.48     21.23 o 
  -8  11   5       63.81       40.55     22.85 o 
  -7  11   5      205.20      194.89     21.65 o 
  -6  11   5        3.63       -5.33     14.92 o 
  -5  11   5      430.42      394.48     22.73 o 
  -4  11   5      204.79      234.97     19.75 o 
  -3  11   5      473.01      458.93     22.92 o 
  -2  11   5      579.77      516.85     25.69 o 
  -1  11   5      192.58      193.45     20.40 o 
   0  11   5        1.17      -21.51     15.06 o 
   1  11   5      659.33      589.71     24.28 o 
   2  11   5       84.06       79.93     18.49 o 
   3  11   5        0.37      -24.01     20.36 o 
   4  11   5      202.17      213.29     28.09 o 
  -8  12   5       20.18       10.71     22.61 o 
  -7  12   5      174.70      172.14     25.33 o 
  -6  12   5      425.08      394.12     33.49 o 
  -5  12   5      238.53      262.80     22.05 o 
  -4  12   5        8.66       13.75     20.39 o 
  -3  12   5      261.18      241.14     24.43 o 
  -2  12   5      153.06      170.36     21.30 o 
  -1  12   5       74.03       67.23     17.61 o 
   0  12   5      402.24      409.07     22.52 o 
   1  12   5     1626.25     1553.08     58.45 o 
   2  12   5       27.82       15.06     16.21 o 
   3  12   5        7.47      -10.22     20.85 o 
   4  12   5       30.78       56.17     23.87 o 
  -7  13   5       73.75       45.30     22.64 o 
  -6  13   5        5.40        5.54     19.47 o 
  -5  13   5      173.44      170.78     25.93 o 
  -4  13   5       53.04       16.04     21.00 o 
  -3  13   5      157.61      194.54     20.34 o 
  -2  13   5        5.52       -2.80     15.68 o 
  -1  13   5      143.61      214.11     24.90 o 
   0  13   5      610.66      598.55     25.99 o 
   1  13   5       29.49       20.64     16.60 o 
   2  13   5      361.67      368.36     29.46 o 
   3  13   5       94.77      105.24     24.96 o 
   4  13   5        0.36      -33.63     22.42 o 
  -7  14   5      180.79      221.98     29.26 o 
  -6  14   5      175.85      199.90     26.18 o 
  -5  14   5        0.00      -16.58     20.18 o 
  -4  14   5      656.23      546.11     48.26 o 
  -3  14   5      100.36       83.35     23.23 o 
  -2  14   5       59.31       69.69     17.80 o 
  -1  14   5      299.46      341.92     23.71 o 
   0  14   5        3.85      -13.81     16.91 o 
   1  14   5       10.38        9.39     17.13 o 
   2  14   5      438.08      448.33     31.49 o 
   3  14   5        7.00        1.32     23.64 o 
  -6  15   5       77.18       51.71     35.41 o 
  -5  15   5      211.16      241.70     35.12 o 
  -4  15   5        3.61        0.44     22.42 o 
  -3  15   5      169.63      157.29     26.61 o 
  -2  15   5       60.55       41.24     18.58 o 
  -1  15   5      111.87      105.71     20.36 o 
   0  15   5      305.18      312.65     24.39 o 
   1  15   5      107.78      113.48     20.10 o 
   2  15   5        2.39      -19.81     28.17 o 
   3  15   5      381.43      431.03     34.65 o 
  -5  16   5       43.21       15.04     28.34 o 
  -4  16   5        4.88      -48.58     32.39 o 
  -3  16   5        0.43       -1.98     28.58 o 
  -2  16   5      120.64       94.84     20.88 o 
  -1  16   5      102.01       68.53     20.12 o 
   0  16   5       51.03       32.61     20.47 o 
   1  16   5       16.76      -12.81     18.40 o 
   2  16   5       14.32      -21.98     24.17 o 
  -4  17   5        5.87      -24.64     28.44 o 
  -3  17   5        4.72        1.63     27.24 o 
  -2  17   5       27.47        7.30     21.97 o 
  -1  17   5       10.96       27.69     18.32 o 
   0  17   5       86.32      104.91     21.52 o 
   1  17   5        1.48       12.03     23.36 o 
  -3  18   5        6.94       -0.90     37.64 o 
  -2  18   5      142.69      183.13     28.24 o 
  -1  18   5       11.51        9.70     19.10 o 
 -10   0   6       10.14       16.72     52.04 o 
  -9   0   6       42.19       13.94     25.64 o 
  -8   0   6      447.63      488.26     39.34 o 
  -7   0   6       50.08       90.89     23.09 o 
  -4   0   6        0.51        6.41     13.54 o 
  -3   0   6      403.34      399.62     22.54 o 
   0   0   6      765.06      842.25     70.63 o 
   1   0   6     1578.66     1921.62     99.59 o 
   4   0   6       54.18       75.66     24.85 o 
   5   0   6      182.89      181.55     41.43 o 
 -10   1   6       92.71       83.50     21.28 o 
  -9   1   6       37.57       29.87     20.85 o 
  -8   1   6       47.65       23.03     16.87 o 
  -7   1   6       43.89       60.14     17.70 o 
  -6   1   6      104.97      163.01     16.81 o 
  -5   1   6      212.59      303.69     20.90 o 
  -4   1   6      371.18      394.04     22.99 o 
  -2   1   6      993.98      892.27     18.00 o 
  -1   1   6      706.17      972.86     84.49 o 
   0   1   6      176.53      391.45     84.36 o 
   4   1   6      117.47      148.39     19.21 o 
   5   1   6        7.95       55.32     21.46 o 
 -10   2   6       22.44       22.01     19.56 o 
  -9   2   6      183.54      169.25     21.70 o 
  -8   2   6      368.78      446.58     36.20 o 
  -7   2   6      146.78      159.51     19.56 o 
  -6   2   6      700.18      877.33     44.20 o 
  -5   2   6       16.75       12.54      9.90 o 
  -4   2   6      720.27      836.77     73.44 o 
  -3   2   6     1408.33     1372.06     71.02 o 
  -2   2   6        9.96        9.13     12.59 o 
  -1   2   6     1241.76     1272.82     22.28 o 
   0   2   6       10.65       -2.58     12.27 o 
   1   2   6      463.23      798.41    220.80 o 
   2   2   6      998.77     1045.18     40.46 o 
   3   2   6     1577.22     1408.74     43.80 o 
   4   2   6      180.01      202.72     20.60 o 
   5   2   6      174.35      191.27     30.31 o 
 -10   3   6       15.89       21.67     22.25 o 
  -9   3   6       31.59       43.22     20.93 o 
  -8   3   6      140.60      154.72     23.65 o 
  -7   3   6      608.60      666.65    135.70 o 
  -6   3   6       22.99       26.73     13.10 o 
  -5   3   6      695.62      708.80     32.30 o 
  -4   3   6      410.36      404.47     31.22 o 
  -3   3   6        0.83       -5.77     10.45 o 
  -2   3   6     2170.04     2150.11     51.15 o 
  -1   3   6      111.84      139.28     15.74 o 
   0   3   6      177.93      183.87     15.51 o 
   2   3   6      880.46      941.76     46.91 o 
   3   3   6      330.80      310.01     31.38 o 
   4   3   6       23.91       20.16     25.79 o 
   5   3   6       20.36        8.78     25.73 o 
  -9   4   6        6.54       -9.46     19.76 o 
  -8   4   6        6.15       -9.92     18.27 o 
  -7   4   6       56.80       56.18     15.06 o 
  -6   4   6      169.85      173.10     17.63 o 
  -5   4   6       42.04       40.28     11.81 o 
  -4   4   6      151.73      194.16     14.78 o 
  -3   4   6      252.06      296.17     15.80 o 
  -2   4   6       35.48       28.13     12.31 o 
  -1   4   6      235.65      307.68     16.85 o 
   0   4   6       84.28       88.63     14.15 o 
   1   4   6      866.45      737.80     27.47 o 
   2   4   6        0.09       21.54     29.89 o 
   3   4   6       82.22      114.74     18.58 o 
   4   4   6        1.42       -4.41     19.79 o 
   5   4   6        0.08       10.16     20.27 o 
  -9   5   6        0.59      -18.36     18.17 o 
  -8   5   6       22.46        3.44     19.78 o 
  -7   5   6      128.06      120.26     17.32 o 
  -6   5   6        6.03        2.32     15.93 o 
  -5   5   6       23.25       35.46     11.47 o 
  -4   5   6       23.05       37.54     12.14 o 
  -3   5   6       74.86       82.84     12.93 o 
  -2   5   6      583.56      542.08     22.79 o 
  -1   5   6       49.68       55.05     13.31 o 
   0   5   6      315.50      316.84     20.57 o 
   1   5   6       15.12       15.11     15.69 o 
   2   5   6      105.82      129.43     22.36 o 
   3   5   6      214.28      253.23     21.76 o 
   4   5   6       24.60       34.00     20.94 o 
   5   5   6        7.04       -5.54     21.44 o 
  -9   6   6       22.82      -32.29     24.99 o 
  -8   6   6      268.50      285.82     28.08 o 
  -7   6   6       13.30        8.71     21.99 o 
  -6   6   6       92.14       98.14     17.32 o 
  -5   6   6       94.50      121.31     16.80 o 
  -4   6   6      391.42      410.46     17.96 o 
  -3   6   6      652.97      623.01     22.36 o 
  -2   6   6       16.78       18.69     11.87 o 
  -1   6   6        1.98        2.04     14.31 o 
   0   6   6       60.12       39.84     15.93 o 
   1   6   6       39.73       37.82     16.21 o 
   2   6   6       36.80       21.06     16.07 o 
   3   6   6      745.92      660.73     39.58 o 
   4   6   6       25.27      -16.89     20.27 o 
   5   6   6       71.10       62.69     32.69 o 
  -9   7   6       16.60       45.29     24.41 o 
  -8   7   6      359.35      396.95     36.68 o 
  -7   7   6      671.86      632.41     26.06 o 
  -6   7   6       68.36       36.65     15.95 o 
  -5   7   6        8.98        7.67     14.29 o 
  -4   7   6      100.42       94.41     13.89 o 
  -3   7   6       12.29       27.03     11.99 o 
  -2   7   6      860.56      780.58     25.33 o 
  -1   7   6     1113.67     1015.86     27.23 o 
   0   7   6       62.66       55.62     16.97 o 
   1   7   6     1528.78     1399.90     72.02 o 
   2   7   6       37.70       12.10     15.89 o 
   3   7   6       68.30       47.10     17.70 o 
   4   7   6        3.47       -2.02     20.23 o 
   5   7   6       25.90        3.37     59.84 o 
  -9   8   6      238.40      223.45     29.43 o 
  -8   8   6        0.09       -6.92     21.06 o 
  -7   8   6        2.00        0.78     15.91 o 
  -6   8   6     1850.54     1734.20     66.80 o 
  -5   8   6        4.26       -3.86     13.96 o 
  -4   8   6     1278.95     1221.14     29.84 o 
  -3   8   6     1371.98     1257.87     39.66 o 
  -2   8   6       21.77        7.87     15.39 o 
  -1   8   6       26.82       25.62     16.09 o 
   0   8   6     1089.25      999.17     39.81 o 
   1   8   6        5.72      -22.34     15.17 o 
   2   8   6      527.97      486.16     23.78 o 
   3   8   6      416.12      417.93     24.57 o 
   4   8   6       10.60        7.92     21.48 o 
  -9   9   6       66.27      -14.42     22.70 o 
  -8   9   6        0.02      -30.15     20.10 o 
  -7   9   6        0.16       13.40     16.44 o 
  -6   9   6      333.38      323.57     22.00 o 
  -5   9   6      425.97      429.06     22.84 o 
  -4   9   6     1045.44      985.15     32.11 o 
  -3   9   6      147.74      123.44     18.45 o 
  -2   9   6      204.83      185.96     20.22 o 
  -1   9   6      425.71      406.04     24.73 o 
   0   9   6        3.27       17.78     16.02 o 
   1   9   6       41.78       47.22     16.86 o 
   2   9   6      110.43      112.75     19.31 o 
   3   9   6        0.03       16.60     21.82 o 
   4   9   6       34.58       20.80     22.01 o 
  -8  10   6      558.92      477.25     26.67 o 
  -7  10   6       29.21       31.03     17.05 o 
  -6  10   6        9.81      -23.06     15.38 o 
  -5  10   6      340.76      334.98     24.34 o 
  -4  10   6      105.82      104.04     22.28 o 
  -3  10   6       36.30       16.60     15.87 o 
  -2  10   6       26.48      -10.06     15.74 o 
  -1  10   6      180.70      192.83     20.57 o 
   0  10   6       14.58       14.24     16.22 o 
   1  10   6      412.43      367.39     26.08 o 
   2  10   6        8.70       15.06     16.99 o 
   3  10   6       15.85       13.16     23.37 o 
   4  10   6       83.27       51.81     25.40 o 
  -8  11   6      161.60      120.58     21.49 o 
  -7  11   6      102.17       90.00     19.95 o 
  -6  11   6       80.11       67.71     18.21 o 
  -5  11   6        0.12        4.87     15.49 o 
  -4  11   6      116.23      145.74     23.57 o 
  -3  11   6       61.68       71.58     17.11 o 
  -2  11   6      134.24      182.69     20.47 o 
  -1  11   6       82.97       82.75     18.18 o 
   0  11   6       91.71       58.47     18.31 o 
   1  11   6      254.33      252.08     25.37 o 
   2  11   6       39.42       -8.92     22.65 o 
   3  11   6      147.40      162.41     26.45 o 
   4  11   6      251.12      230.47     29.49 o 
  -7  12   6        2.18      -25.73     17.15 o 
  -6  12   6       21.61       -0.85     18.06 o 
  -5  12   6       23.05       38.81     21.87 o 
  -4  12   6       50.97       34.80     23.58 o 
  -3  12   6       63.52       40.38     22.58 o 
  -2  12   6        1.44        0.37     16.03 o 
  -1  12   6      153.38      165.59     20.69 o 
   0  12   6        6.05       -7.57     20.11 o 
   1  12   6       47.13       50.50     18.35 o 
   2  12   6      156.71      157.83     21.56 o 
   3  12   6       21.55       -2.87     22.70 o 
  -7  13   6      105.66      106.25     24.45 o 
  -6  13   6       59.61       21.16     22.79 o 
  -5  13   6        0.78      -20.90     20.25 o 
  -4  13   6        1.34      -30.01     20.01 o 
  -3  13   6       29.16       28.04     17.70 o 
  -2  13   6      186.39      208.05     22.26 o 
  -1  13   6      259.25      287.45     23.78 o 
   0  13   6       58.75       66.01     20.17 o 
   1  13   6        4.80      -15.90     18.49 o 
   2  13   6       37.64       25.65     22.69 o 
   3  13   6       16.63      -18.14     23.38 o 
  -6  14   6       34.44       19.43     23.78 o 
  -5  14   6       31.42       14.22     23.41 o 
  -4  14   6       28.03       39.54     22.69 o 
  -3  14   6        0.11      -29.72     29.56 o 
  -2  14   6       63.37       60.48     19.30 o 
  -1  14   6      473.76      461.22     25.76 o 
   0  14   6       43.47       32.95     18.86 o 
   1  14   6       38.21       18.71     18.29 o 
   2  14   6       59.47       51.56     24.52 o 
  -6  15   6       58.05       68.83     32.21 o 
  -5  15   6      169.28      166.88     28.23 o 
  -4  15   6      114.55       93.07     25.34 o 
  -3  15   6       20.62      -28.80     21.61 o 
  -2  15   6      471.90      447.62     26.30 o 
  -1  15   6       62.22       37.21     19.02 o 
   0  15   6        6.01      -17.05     17.83 o 
   1  15   6      253.66      287.15     24.88 o 
  -5  16   6      125.88      128.67     32.41 o 
  -4  16   6      215.16      177.95     27.87 o 
  -3  16   6       22.50       18.72     23.82 o 
  -2  16   6       28.17        3.63     19.82 o 
  -1  16   6       86.66       73.47     21.20 o 
   0  16   6      124.66      135.83     21.90 o 
  -3  17   6       24.97      -10.23     23.47 o 
  -2  17   6      156.51      140.57     22.87 o 
  -1  17   6      396.00      396.68     28.14 o 
 -10   1   7       21.96       16.24     21.57 o 
  -9   1   7        9.83      -18.09     19.24 o 
  -8   1   7      203.82      284.29     59.45 o 
  -5   1   7       31.31       45.53     17.91 o 
  -4   1   7       37.52       62.20     14.95 o 
  -3   1   7        8.50        9.24     12.62 o 
  -2   1   7        1.50        2.16     12.32 o 
  -1   1   7      585.61      594.74     19.99 o 
   0   1   7      803.61      955.70     31.47 o 
   1   1   7       61.49      115.08     19.12 o 
   2   1   7      161.40      219.40     31.28 o 
   3   1   7        0.08      -21.38     18.33 o 
   4   1   7        3.47       -1.59     46.62 o 
  -9   2   7       80.62       50.00     21.31 o 
  -8   2   7      194.38      289.72     69.01 o 
  -7   2   7      235.52      339.37     25.33 o 
  -6   2   7      407.39      452.14     47.74 o 
  -5   2   7       16.85       41.60     12.70 o 
  -4   2   7       27.33       25.66     12.45 o 
  -3   2   7      224.87      210.60     16.44 o 
  -2   2   7      159.83      155.53     15.41 o 
  -1   2   7      106.34      152.61     20.96 o 
   1   2   7      291.81      300.12     21.98 o 
   2   2   7       13.81       41.46     31.19 o 
   3   2   7       70.92       99.61     19.73 o 
   4   2   7       30.96       62.78     22.35 o 
  -9   3   7       65.62       41.01     21.43 o 
  -8   3   7       15.89       24.65     19.78 o 
  -7   3   7      472.70      512.34     22.61 o 
  -6   3   7      225.30      278.62     20.29 o 
  -5   3   7      117.17      127.54     14.62 o 
  -4   3   7      343.54      351.24     18.06 o 
  -3   3   7      444.36      458.52     19.92 o 
  -2   3   7       99.68      119.16     15.22 o 
  -1   3   7      589.55      548.06     20.29 o 
   0   3   7     1447.41     1445.86     63.18 o 
   1   3   7       78.11      117.91     18.40 o 
   2   3   7     1974.07     1917.98    111.89 o 
   3   3   7       81.15      104.86     19.54 o 
   4   3   7       68.52       44.14     22.27 o 
  -9   4   7       29.07       -2.62     20.82 o 
  -8   4   7      165.80      171.71     24.56 o 
  -7   4   7      421.13      433.43     24.55 o 
  -6   4   7        0.96       -4.94     14.04 o 
  -5   4   7      842.84      838.66     29.95 o 
  -4   4   7      445.86      463.61     26.03 o 
  -3   4   7     1122.58     1027.15     46.79 o 
  -2   4   7      275.88      321.06     19.83 o 
  -1   4   7      202.10      212.14     23.15 o 
   0   4   7      326.20      408.10     37.59 o 
   1   4   7      733.85      630.38     25.12 o 
   2   4   7       93.51      142.28     25.80 o 
   3   4   7       62.44       86.98     19.36 o 
   4   4   7      195.93      237.56     28.57 o 
  -9   5   7      964.80      805.57     97.16 o 
  -8   5   7        4.75      -13.01     19.59 o 
  -7   5   7        0.67       -3.34     14.67 o 
  -6   5   7       17.59       -3.34     13.98 o 
  -5   5   7       37.59       32.86     12.36 o 
  -4   5   7      385.23      371.54     18.31 o 
  -3   5   7       94.92      100.21     14.51 o 
  -2   5   7       39.42       32.05     13.63 o 
  -1   5   7     1039.40      972.49     27.30 o 
   0   5   7      686.90      630.74     25.09 o 
   1   5   7      625.83      560.47     35.15 o 
   2   5   7      104.49      144.54     19.90 o 
   3   5   7       23.91       31.08     17.72 o 
   4   5   7      360.87      308.02     36.41 o 
  -9   6   7      189.34      193.88     27.54 o 
  -8   6   7      737.46      628.86     75.41 o 
  -7   6   7        0.28      -20.68     13.79 o 
  -6   6   7      221.33      247.93     20.88 o 
  -5   6   7      874.91      837.91     26.67 o 
  -4   6   7      246.73      298.42     18.00 o 
  -3   6   7        7.68       -0.22     12.22 o 
  -2   6   7      748.59      717.22     25.28 o 
  -1   6   7      217.57      211.57     20.63 o 
   0   6   7      276.49      332.41     22.43 o 
   1   6   7      471.90      454.54     25.87 o 
   2   6   7       48.68       47.22     17.63 o 
   3   6   7      294.13      335.96     23.93 o 
   4   6   7       87.46       84.64     23.87 o 
  -9   7   7      234.63      264.14     55.80 o 
  -8   7   7      148.18      136.33     38.75 o 
  -7   7   7      244.34      300.09     22.73 o 
  -6   7   7      215.96      262.28     21.53 o 
  -5   7   7      334.14      334.76     21.06 o 
  -4   7   7      170.16      217.09     17.04 o 
  -3   7   7     1084.35     1030.85     43.21 o 
  -2   7   7       69.31       35.46     16.99 o 
  -1   7   7       88.24       70.07     17.97 o 
   0   7   7       10.73       22.22     16.48 o 
   1   7   7      442.12      438.23     24.24 o 
   2   7   7      175.20      174.68     21.12 o 
   3   7   7        3.24       -7.41     21.34 o 
   4   7   7       20.14       -1.23     29.41 o 
  -9   8   7      438.34      305.91     56.38 o 
  -8   8   7        0.76       -3.31     20.34 o 
  -7   8   7        0.25      -15.59     15.64 o 
  -6   8   7       36.24       32.13     16.58 o 
  -5   8   7       82.31       95.62     16.83 o 
  -4   8   7       91.33       99.89     14.59 o 
  -3   8   7      443.72      431.22     23.14 o 
  -2   8   7       49.46       27.61     16.96 o 
  -1   8   7        1.00       -4.41     15.93 o 
   0   8   7      166.45      171.73     20.43 o 
   1   8   7       46.09       28.11     17.00 o 
   2   8   7       13.86       -3.51     16.84 o 
   3   8   7       61.56       44.80     23.37 o 
   4   8   7       11.89      -16.23     21.79 o 
  -8   9   7        1.55       14.87     17.85 o 
  -7   9   7        0.06        2.39     16.45 o 
  -6   9   7       43.66       42.57     17.14 o 
  -5   9   7       70.18       55.05     16.44 o 
  -4   9   7        0.03      -12.62     14.99 o 
  -3   9   7      175.07      224.00     25.24 o 
  -2   9   7       42.52       38.48     16.99 o 
  -1   9   7      306.72      336.55     23.81 o 
   0   9   7      147.78      183.04     21.01 o 
   1   9   7        4.80       -5.20     16.84 o 
   2   9   7       12.78      -13.60     25.86 o 
   3   9   7        8.34       34.98     23.00 o 
  -8  10   7       38.29        9.04     18.77 o 
  -7  10   7       30.24       17.53     17.49 o 
  -6  10   7       10.87       -5.57     16.62 o 
  -5  10   7      256.15      240.34     27.18 o 
  -4  10   7       77.59       55.97     21.87 o 
  -3  10   7      166.54      153.86     19.91 o 
  -2  10   7      140.43      134.75     19.84 o 
  -1  10   7      294.72      305.76     23.71 o 
   0  10   7        0.45      -24.16     16.28 o 
   1  10   7        3.93      -25.13     16.76 o 
   2  10   7        5.12      -19.41     16.54 o 
   3  10   7        2.89       16.93     22.87 o 
  -7  11   7       72.22       64.43     29.25 o 
  -6  11   7       10.00       13.34     21.85 o 
  -5  11   7       18.14       -6.75     20.41 o 
  -4  11   7       10.26        0.08     20.40 o 
  -3  11   7        0.06        9.35     16.70 o 
  -2  11   7        2.05      -24.62     16.41 o 
  -1  11   7        1.27      -12.77     16.78 o 
   0  11   7       39.75       59.62     19.09 o 
   1  11   7      124.46      135.36     21.82 o 
   2  11   7       98.55      100.81     20.88 o 
  -7  12   7      157.71      154.34     22.05 o 
  -6  12   7        3.74      -31.30     20.97 o 
  -5  12   7      232.39      272.79     29.19 o 
  -4  12   7       91.24       52.51     23.22 o 
  -3  12   7      842.92      741.56     28.04 o 
  -2  12   7       96.49       75.01     19.36 o 
  -1  12   7      626.29      557.33     26.97 o 
   0  12   7      415.04      423.16     27.58 o 
   1  12   7       47.77       23.86     19.37 o 
   2  12   7        0.60      -12.80     23.27 o 
  -6  13   7      132.61       94.64     25.45 o 
  -5  13   7       44.26       33.07     25.63 o 
  -4  13   7      105.41      123.36     25.72 o 
  -3  13   7      160.06      137.56     22.01 o 
  -2  13   7      206.43      207.84     23.71 o 
  -1  13   7      591.00      601.49     27.76 o 
   0  13   7      253.70      231.86     24.44 o 
   1  13   7       74.21       63.52     21.25 o 
  -6  14   7       20.75        0.96     24.15 o 
  -5  14   7      350.54      370.73     53.09 o 
  -4  14   7      227.44      216.40     30.01 o 
  -3  14   7       19.93       15.49     23.08 o 
  -2  14   7      504.25      490.66     27.36 o 
  -1  14   7      115.37      102.45     21.29 o 
   0  14   7       50.23       40.24     20.17 o 
   1  14   7      118.99      137.56     23.33 o 
  -5  15   7        0.01      -33.89     22.84 o 
  -4  15   7      116.59       94.44     26.47 o 
  -3  15   7       49.79       46.44     24.83 o 
  -2  15   7       11.35      -16.49     18.93 o 
  -1  15   7        0.36      -28.42     18.95 o 
   0  15   7       34.42       41.16     20.70 o 
  -3  16   7       83.31       45.79     30.13 o 
  -2  16   7        5.57       -6.72     28.01 o 
  -9   0   8       48.08       60.32     37.71 o 
  -8   0   8       13.79       40.30     35.18 o 
  -7   0   8       63.75      125.82     35.31 o 
  -6   0   8       35.12       38.93     20.05 o 
  -5   0   8        3.59       30.07     22.14 o 
  -4   0   8      318.36      299.90     30.69 o 
  -3   0   8       20.61       78.69     25.30 o 
  -2   0   8      181.77      239.02     30.52 o 
  -1   0   8      146.53      155.07     28.19 o 
   0   0   8     1003.97     1232.34     53.53 o 
   1   0   8      804.11      841.38     57.72 o 
   2   0   8       11.69        5.32     34.71 o 
   3   0   8       58.78       -3.99     37.31 o 
  -9   1   8      210.69      273.68     34.89 o 
  -7   1   8       52.67       91.05     24.95 o 
  -6   1   8      151.94      142.15     19.51 o 
  -5   1   8      128.78      155.33     21.62 o 
  -3   1   8      194.39      263.69     21.03 o 
  -2   1   8       22.43       84.22     21.32 o 
  -1   1   8       31.02       62.31     19.86 o 
   0   1   8      734.43     1084.78    171.28 o 
   1   1   8      379.12      669.86    150.86 o 
   2   1   8       65.17       98.71     47.32 o 
   3   1   8      205.71      307.27     72.69 o 
  -9   2   8       28.62       37.44     25.63 o 
  -7   2   8       17.62        7.80     22.08 o 
  -6   2   8      226.46      263.91     24.29 o 
  -5   2   8       59.80       63.37     15.96 o 
  -4   2   8      365.81      394.33     22.08 o 
  -3   2   8       34.42       54.77     17.10 o 
  -2   2   8      530.60      521.53     25.94 o 
  -1   2   8       13.25       14.29     17.14 o 
   0   2   8      133.01      190.39     42.56 o 
   1   2   8        2.21       53.79     63.68 o 
   2   2   8      150.03      169.67     30.47 o 
   3   2   8        0.51       -9.47     26.83 o 
  -9   3   8       86.23       57.00     27.15 o 
  -8   3   8      108.74      156.24     34.45 o 
  -7   3   8       89.95      100.87     21.18 o 
  -6   3   8       29.79       15.12     16.64 o 
  -5   3   8       76.15      131.42     24.28 o 
  -4   3   8       11.27        1.99     15.08 o 
  -3   3   8      376.59      381.23     22.32 o 
  -2   3   8      679.98      614.63     25.36 o 
  -1   3   8      114.51      120.75     27.98 o 
   0   3   8      211.34      243.23     26.19 o 
   1   3   8      188.54      179.83     25.36 o 
   2   3   8      124.85      154.96     35.05 o 
   3   3   8      225.29      220.66     35.51 o 
  -9   4   8       28.35       -9.15     39.45 o 
  -8   4   8      706.40      570.01     74.58 o 
  -7   4   8      149.37      138.69     18.74 o 
  -6   4   8       28.85       29.43     15.60 o 
  -5   4   8        3.06       -8.24     12.29 o 
  -4   4   8      190.60      241.74     20.14 o 
  -3   4   8        3.39        5.30     13.45 o 
  -2   4   8      215.42      221.27     17.99 o 
  -1   4   8      857.76      797.96     26.27 o 
   0   4   8       17.11        7.84     16.10 o 
   1   4   8       27.57        9.15     17.26 o 
   2   4   8       35.35       36.15     18.77 o 
   3   4   8        6.08        4.61     18.55 o 
  -9   5   8       18.81        1.80     41.13 o 
  -8   5   8       56.88       51.55     21.99 o 
  -7   5   8        0.01      -21.61     14.41 o 
  -6   5   8       84.94       69.78     17.00 o 
  -5   5   8        1.95       -8.67     11.93 o 
  -4   5   8       12.85       14.97     13.06 o 
  -3   5   8      127.69      149.43     19.67 o 
  -2   5   8      284.40      337.83     23.07 o 
  -1   5   8       43.06       33.11     16.75 o 
   0   5   8       17.79        2.52     16.26 o 
   1   5   8      141.52      169.88     20.71 o 
   2   5   8        0.01      -24.83     16.55 o 
   3   5   8       22.35       58.12     23.80 o 
  -9   6   8       19.77       13.17     21.73 o 
  -8   6   8      311.01      261.85     56.39 o 
  -7   6   8       17.45       33.56     16.40 o 
  -6   6   8       78.79       89.35     16.87 o 
  -5   6   8        0.30        3.21     12.36 o 
  -4   6   8      192.11      220.36     17.41 o 
  -3   6   8        0.89      -14.93     15.11 o 
  -2   6   8     1015.44      928.78     31.47 o 
  -1   6   8      770.40      669.49     35.03 o 
   0   6   8      116.88      114.53     19.37 o 
   1   6   8      155.33      125.64     19.76 o 
   2   6   8       50.07       25.95     18.19 o 
   3   6   8        2.36        7.44     23.92 o 
  -8   7   8      616.77      669.93     35.11 o 
  -7   7   8       44.95       28.04     20.59 o 
  -6   7   8      247.72      256.92     22.32 o 
  -5   7   8       94.63       88.48     18.01 o 
  -4   7   8       69.73       76.84     17.46 o 
  -3   7   8        0.05      -22.45     14.98 o 
  -2   7   8      371.94      387.27     23.30 o 
  -1   7   8       28.98       25.47     17.27 o 
   0   7   8      139.27      193.46     21.44 o 
   1   7   8       78.03       81.10     19.13 o 
   2   7   8      228.34      256.92     24.29 o 
   3   7   8      505.49      516.71     31.98 o 
  -8   8   8       75.33       62.04     18.72 o 
  -7   8   8      101.76       69.25     19.05 o 
  -6   8   8      291.76      350.02     24.30 o 
  -5   8   8       80.86       65.72     21.32 o 
  -4   8   8      282.23      306.27     27.66 o 
  -3   8   8       10.08       -3.49     15.90 o 
  -2   8   8      121.82      126.90     19.68 o 
  -1   8   8      236.08      281.16     23.41 o 
   0   8   8        2.02      -24.41     17.03 o 
   1   8   8      264.11      289.43     24.77 o 
   2   8   8       10.34      -17.61     17.60 o 
  -8   9   8       53.32       58.00     19.58 o 
  -7   9   8        7.05      -17.47     16.40 o 
  -6   9   8        7.63       -0.78     17.08 o 
  -5   9   8       98.76       84.48     22.54 o 
  -4   9   8        5.17       20.66     16.03 o 
  -3   9   8       60.33       59.18     18.12 o 
  -2   9   8       71.46       59.04     18.74 o 
  -1   9   8        7.36      -13.61     16.61 o 
   0   9   8      248.50      278.36     36.72 o 
   1   9   8       67.68      103.88     20.64 o 
   2   9   8      155.91      162.80     22.21 o 
  -7  10   8       12.79       -0.18     17.91 o 
  -6  10   8        8.62       -7.94     27.59 o 
  -5  10   8      386.16      358.11     30.70 o 
  -4  10   8      446.00      431.39     24.60 o 
  -3  10   8      461.60      389.11     28.47 o 
  -2  10   8      206.40      206.73     22.69 o 
  -1  10   8       95.59       94.55     19.89 o 
   0  10   8       15.39       30.13     19.73 o 
   1  10   8       35.51      -12.01     18.86 o 
   2  10   8      137.25      184.93     24.50 o 
  -7  11   8       15.42        4.80     24.78 o 
  -6  11   8      202.71      174.22     26.22 o 
  -5  11   8       13.00      -23.77     21.68 o 
  -4  11   8       18.25       37.28     22.94 o 
  -3  11   8      156.25      181.07     21.86 o 
  -2  11   8       51.47       87.07     20.05 o 
  -1  11   8        2.02      -25.51     17.94 o 
   0  11   8       55.91       37.15     20.07 o 
   1  11   8       99.37       84.88     21.19 o 
  -6  12   8        0.20       -6.64     21.91 o 
  -5  12   8      145.13      171.30     26.82 o 
  -4  12   8       68.70       90.06     24.65 o 
  -3  12   8      160.67      175.07     22.50 o 
  -2  12   8       35.64       -6.07     17.87 o 
  -1  12   8       35.27       15.43     19.03 o 
   0  12   8      111.71       78.29     21.65 o 
   1  12   8        0.12      -24.93     20.77 o 
  -5  13   8       33.88        5.67     23.18 o 
  -4  13   8       41.18       15.30     30.50 o 
  -3  13   8      228.06      230.14     28.87 o 
  -2  13   8        8.40      -13.60     18.61 o 
  -1  13   8        0.02      -16.24     18.78 o 
   0  13   8        8.64       -4.31     19.24 o 
  -4  14   8       30.41       25.57     23.93 o 
  -3  14   8      315.51      303.80     31.56 o 
  -2  14   8       24.72       20.40     19.81 o 
  -1  14   8       34.39       29.52     20.47 o 
  -9   1   9       85.50      117.53     44.99 o 
  -8   1   9      138.47      184.93     31.96 o 
  -7   1   9       14.60        2.33     31.85 o 
  -6   1   9        4.34        7.56     16.89 o 
  -5   1   9        1.51      -12.64     14.88 o 
  -4   1   9      193.76      224.35     21.32 o 
  -3   1   9      282.00      369.65     24.17 o 
  -2   1   9      946.19      913.89     62.62 o 
  -1   1   9        1.85       30.68     21.24 o 
   0   1   9        3.03       21.48     22.70 o 
   1   1   9       28.84       49.11     27.73 o 
   2   1   9        0.02       -2.06     26.87 o 
  -9   2   9      184.02      213.42     33.45 o 
  -8   2   9        9.39      -34.25     29.99 o 
  -7   2   9       18.39       -4.19     22.65 o 
  -6   2   9       32.98       22.86     18.83 o 
  -5   2   9       44.48       63.85     17.34 o 
  -4   2   9       71.50       89.58     18.58 o 
  -3   2   9       89.92      131.34     20.16 o 
  -2   2   9      103.44      144.18     38.67 o 
  -1   2   9      120.28      129.50     23.63 o 
   0   2   9       30.33       14.26     22.04 o 
   1   2   9       15.85      -10.98     25.60 o 
   2   2   9       56.99       57.23     34.02 o 
  -8   3   9        4.12      -14.64     54.90 o 
  -7   3   9      147.70      178.04     22.91 o 
  -6   3   9       45.71       59.63     19.58 o 
  -5   3   9      188.26      179.84     19.96 o 
  -4   3   9       66.15       79.71     17.95 o 
  -3   3   9      573.42      503.93     25.06 o 
  -2   3   9        5.60       -2.53     19.41 o 
  -1   3   9       28.78      -11.05     19.77 o 
   0   3   9        0.13       14.14     21.91 o 
   1   3   9       96.88      113.77     25.49 o 
   2   3   9        3.51      -14.37     28.91 o 
  -8   4   9      227.54      235.45     34.58 o 
  -7   4   9        2.45        6.29     20.41 o 
  -6   4   9      152.99      164.21     23.58 o 
  -5   4   9      625.67      626.29     28.78 o 
  -4   4   9      117.87       96.55     18.60 o 
  -3   4   9      337.36      372.65     28.38 o 
  -2   4   9      222.71      211.67     25.52 o 
  -1   4   9       67.89       74.75     22.70 o 
   0   4   9      435.68      448.19     31.83 o 
   1   4   9       11.01       12.36     22.37 o 
   2   4   9      162.60      164.38     32.80 o 
  -8   5   9      120.82      133.16     36.61 o 
  -7   5   9      375.33      359.22     28.18 o 
  -6   5   9       89.09      105.11     21.05 o 
  -5   5   9      199.79      228.49     20.49 o 
  -4   5   9      758.06      675.64     25.69 o 
  -3   5   9       24.33       25.23     19.69 o 
  -2   5   9       13.75       21.72     19.77 o 
  -1   5   9      233.54      214.44     26.85 o 
   0   5   9       35.56       48.85     23.29 o 
   1   5   9      420.50      444.25     30.47 o 
   2   5   9       89.91       93.38     25.38 o 
  -8   6   9       55.74       70.53     27.08 o 
  -7   6   9        0.74      -10.70     17.59 o 
  -6   6   9       51.92       17.10     29.74 o 
  -5   6   9        3.72       -5.72     15.31 o 
  -4   6   9       33.29        5.54     18.70 o 
  -3   6   9      404.20      387.88     27.24 o 
  -2   6   9       56.16       33.37     21.41 o 
  -1   6   9      276.59      321.93     29.77 o 
   0   6   9       77.16      111.07     23.92 o 
   1   6   9        2.11       19.75     21.79 o 
   2   6   9      215.57      225.53     29.01 o 
  -8   7   9        1.49       -6.37     22.92 o 
  -7   7   9        0.06        2.58     17.00 o 
  -6   7   9        7.01       31.70     16.86 o 
  -5   7   9        1.42      -11.91     19.12 o 
  -4   7   9        0.03       -3.09     16.44 o 
  -3   7   9      209.84      199.46     22.10 o 
  -2   7   9      140.12      148.42     20.84 o 
  -1   7   9       59.11       42.20     18.77 o 
   0   7   9        0.36      -20.49     17.83 o 
   1   7   9       11.57       24.66     19.11 o 
  -7   8   9      124.64      109.79     20.51 o 
  -6   8   9      109.55       83.10     23.69 o 
  -5   8   9       25.42        9.66     21.21 o 
  -4   8   9       18.44       14.03     19.76 o 
  -3   8   9        0.02      -21.19     21.52 o 
  -2   8   9      159.78      173.15     22.16 o 
  -1   8   9       37.39       21.66     18.72 o 
   0   8   9       43.83        9.63     19.43 o 
   1   8   9        2.80      -27.92     18.62 o 
  -7   9   9        4.39      -22.55     45.13 o 
  -6   9   9       25.93      -10.68     21.75 o 
  -5   9   9      105.43       68.86     23.96 o 
  -4   9   9       46.81       52.76     18.79 o 
  -3   9   9        2.97        5.52     24.55 o 
  -2   9   9       41.32       33.10     19.05 o 
  -1   9   9       81.81      103.89     25.65 o 
   0   9   9      106.44      112.87     21.98 o 
  -6  10   9       12.12      -30.33     21.48 o 
  -5  10   9       10.05        8.11     30.96 o 
  -4  10   9        4.95       -0.49     17.91 o 
  -3  10   9      201.41      183.47     23.10 o 
  -2  10   9        0.03      -24.70     18.11 o 
  -1  10   9      141.16      137.75     21.90 o 
   0  10   9       47.76       31.69     22.59 o 
  -6  11   9       35.37        2.16     23.25 o 
  -5  11   9      121.31       65.28     24.31 o 
  -4  11   9        0.26      -32.31     21.54 o 
  -3  11   9       37.37       33.75     19.99 o 
  -2  11   9       65.13       33.16     19.99 o 
  -1  11   9       27.45       25.35     19.72 o 
  -5  12   9       40.34       25.15     24.12 o 
  -4  12   9       21.35        1.71     22.86 o 
  -3  12   9        5.07      -26.06     18.66 o 
  -2  12   9        7.42      -28.29     18.86 o 
  -7   0  10       11.70       49.34     41.10 o 
  -5   0  10       49.71       35.67     26.19 o 
  -3   0  10      171.10      256.69     61.38 o 
  -2   0  10      118.06      105.21     55.40 o 
  -1   0  10       22.00       35.51     36.84 o 
   0   0  10       34.23       29.59     36.24 o 
   1   0  10       24.85       75.94     45.55 o 
  -8   1  10       17.00        4.82     65.64 o 
  -7   1  10      187.45      180.48     31.41 o 
  -6   1  10      167.43      192.61     21.03 o 
  -5   1  10        1.51       19.81     19.97 o 
  -4   1  10      754.30      730.28     31.85 o 
  -2   1  10       27.47       26.38     25.63 o 
  -1   1  10      176.77      180.05     51.17 o 
   0   1  10       81.49       60.94     28.00 o 
   1   1  10       50.68       42.07     29.59 o 
  -8   2  10       77.52       97.60     31.53 o 
  -7   2  10       84.43       69.76     44.76 o 
  -6   2  10        2.75       14.79     16.72 o 
  -5   2  10      275.60      312.27     24.57 o 
  -4   2  10       96.78      150.81     43.62 o 
  -3   2  10      305.22      307.39     24.43 o 
  -2   2  10        1.35      -14.37     21.18 o 
  -1   2  10        0.54        4.83     22.32 o 
   0   2  10       37.55       43.15     28.65 o 
   1   2  10       37.28      -12.61     39.24 o 
  -8   3  10       36.78       30.70     57.72 o 
  -7   3  10       10.53       -2.23     19.36 o 
  -6   3  10      170.12      175.74     24.56 o 
  -5   3  10       40.35       39.91     18.32 o 
  -4   3  10       53.63       15.10     20.15 o 
  -3   3  10       70.87       47.70     25.10 o 
  -2   3  10        9.46       -7.49     20.25 o 
  -1   3  10        0.02       -1.80     22.25 o 
   0   3  10        8.14       12.37     26.14 o 
  -7   4  10        3.80      -34.14     22.81 o 
  -6   4  10       26.97       -8.65     20.13 o 
  -5   4  10       23.77        3.67     17.56 o 
  -4   4  10      141.21      172.54     24.50 o 
  -3   4  10        0.86        9.60     21.32 o 
  -2   4  10       19.60       30.43     22.16 o 
  -1   4  10       84.43       28.53     22.97 o 
   0   4  10        2.77      -16.56     22.65 o 
  -7   5  10      157.59      137.83     23.61 o 
  -6   5  10      135.29      208.22     31.87 o 
  -5   5  10        0.04        2.73     19.20 o 
  -4   5  10        1.29      -17.81     18.93 o 
  -3   5  10       73.80       50.65     22.50 o 
  -2   5  10        1.16      -28.41     19.49 o 
  -1   5  10       12.61        1.82     22.58 o 
   0   5  10        8.58       -7.59     36.05 o 
  -7   6  10      230.83      217.16     27.16 o 
  -6   6  10        5.12      -30.88     25.05 o 
  -5   6  10       58.70       35.56     22.44 o 
  -4   6  10      472.99      462.33     29.65 o 
  -3   6  10       87.64       63.17     23.29 o 
  -2   6  10       23.71      -21.38     21.57 o 
  -1   6  10       14.31        9.18     23.20 o 
   0   6  10        2.91      -32.89     21.93 o 
  -7   7  10       26.38       -6.00     20.69 o 
  -6   7  10      283.87      285.79     35.94 o 
  -5   7  10        0.31       -1.42     27.08 o 
  -4   7  10       52.29       24.12     21.95 o 
  -3   7  10      128.83      143.53     33.09 o 
  -2   7  10       20.07        3.61     22.29 o 
  -1   7  10      166.39      170.60     27.72 o 
  -6   8  10      107.23      104.18     31.66 o 
  -5   8  10      531.36      456.88     38.92 o 
  -4   8  10        3.93        5.84     20.66 o 
  -3   8  10      212.96      282.71     29.30 o 
  -2   8  10      123.94       94.90     30.64 o 
  -1   8  10       42.75      -20.61     40.36 o 
  -5   9  10        0.09        4.70     30.32 o 
  -4   9  10      231.70      193.82     26.90 o 
  -3   9  10        0.06      -26.71     21.77 o 
  -2   9  10        4.47      -12.60     22.30 o 
  -4  10  10        3.57      -27.36     21.90 o 
  -3  10  10        9.53       12.64     19.88 o 
  -6   1  11      219.03      229.32     23.03 o 
  -5   1  11       86.19       74.69     21.68 o 
  -4   1  11       35.70       42.02     24.08 o 
  -3   1  11       35.93       -5.11     23.97 o 
  -2   1  11       37.21       41.82     26.30 o 
  -6   2  11      127.88      141.82     40.36 o 
  -5   2  11        1.65       26.96     24.06 o 
  -4   2  11      248.37      248.38     28.23 o 
  -3   2  11        3.39       11.08     26.58 o 
  -2   2  11       83.53      132.35     25.56 o 
  -6   3  11       77.77       83.02     24.80 o 
  -5   3  11      848.93      679.69     28.87 o 
  -4   3  11       26.82       27.70     25.10 o 
  -3   3  11      140.86      111.27     25.61 o 
  -2   3  11      221.51      230.97     35.89 o 
  -6   4  11      270.92      274.29     48.10 o 
  -5   4  11      228.34      175.70     27.35 o 
  -4   4  11       54.35       73.24     22.96 o 
  -3   4  11        9.91       -2.46     21.56 o 
  -2   4  11       12.50      -32.90     21.93 o 
  -5   5  11        2.85       -9.70     20.49 o 
  -4   5  11       24.77       13.65     21.82 o 
  -3   5  11       10.99       33.58     23.31 o 
  -4   6  11      138.48      172.58     29.47 o 
                                                 
